# Supplementary material for: Development of a p62 biodegrader for autophagy targeted degradation
Source: Nat Commun. 2025 Dec 3;16:10858. doi: 10.1038/s41467-025-65868-9 (PMC12675543; doi:10.1038/s41467-025-65868-9)
Supplement: Supplementary file 3 — Supplementary Dataset 1 [file 41467_2025_65868_MOESM3_ESM.xlsx]

## Sheet: Sheet1
Induced proximity cDNA screen shown in Figure 1B
gene_name	gene_id	mCh+/GFP− punctae per cell	Mean GFP Intensity	Mean mCh Intensity	Mean VHH (Immunofluorescence) Intensity	Adjusted P value (Dunnet's multiple comparison, mCh+/GFP− punctae against VHH control)	Phenotype
GABARAP	11337	12.9388	0.00816818	0.00680953	0.0114716	<0.0001	mCh+/GFP− punctae
SQSTM1	8878	12.911	0.00651453	0.00659602	0.0100344	<0.0001	mCh+/GFP− punctae
NBR1	4077	11.0068	0.00773151	0.00724135	0.00943916	<0.0001	mCh+/GFP− punctae
GABARAPL2	11345	6.56127	0.00909679	0.0064729	0.0171302	<0.0001	mCh+/GFP− punctae
TBK1	29110	5.99705	0.00765947	0.00654949	0.00242656	<0.0001	mCh+/GFP− punctae
MAP1LC3A	84557	5.81241	0.0110854	0.00880203	0.0167154	<0.0001	mCh+/GFP− punctae
MAP1LC3B	81631	4.43199	0.0109944	0.00669857	0.0231436	0.0044	mCh+/GFP− punctae
ULK1	8408	3.29592	0.00722998	0.00573418	0.00359377	0.1088	mCh+/GFP− punctae
CALCOCO2	10241	3.14794	0.0124876	0.00817356	0.0140878	0.1509	mCh+/GFP− punctae
TRAF2	7186	2.24318	0.0142934	0.00826973	0.00839294	0.6817	mCh+/GFP+ structures
TRIM32	22954	2.17107	0.00487044	0.00369306	0.00502865	0.7367	mCh+/GFP− punctae
ATG2A	23130	2.07277	0.00738441	0.00553194	0.00566412	0.808	mCh+/GFP− punctae
TAX1BP1	8887	1.6945	0.00835268	0.00695135	0.0037648	0.9792	mCh+/GFP− punctae
MAP1LC3C	440738	1.26944	0.00987449	0.00682426	0.0102582	>0.9999	mCh+/GFP− punctae
ATG14	22863	1.23214	0.0070901	0.00510477	0.00676167	>0.9999	mCh+/GFP− punctae
WDFY3	23001	1.19012	0.0110201	0.00657662	0.0117464	>0.9999	mCh+/GFP− punctae
FUNDC1	139341	1.04439	0.00918205	0.0058247	0.0106588	>0.9999	mCh+/GFP− punctae
RNF41	10193	0.981632	0.00333805	0.00242726	0.00328974	>0.9999	cell death
OPTN	10133	0.944979	0.00782631	0.00621155	0.00485369	>0.9999	mCh+/GFP− punctae
ATG5	9474	0.875799	0.0108028	0.00876198	0.00272279	>0.9999	mCh+/GFP− punctae
RETREG1	54463	0.815834	0.0117557	0.00857131	0.0145869	>0.9999	no change
UBR5	51366	0.700836	0.0112181	0.00908269	0.00233897	>0.9999	no change
ATG13	9776	0.690341	0.00591294	0.00390564	0.00952653	>0.9999	no change
TSG101	7251	0.687308	0.00815127	0.00553439	0.00508475	>0.9999	mCh+/GFP+ structures
NCOA4	8031	0.597433	0.00692949	0.00532429	0.00276512	>0.9999	no change
PIAS1	8554	0.576761	0.00513417	0.00393154	0.00249338	>0.9999	mCh decrease
TRIM25	7706	0.576116	0.00344109	0.00271416	0.00208973	>0.9999	mCh decrease
TRIM21	6737	0.558453	0.00634395	0.00351659	0.00523306	>0.9999	mCh decrease
TRIM13	10206	0.50574	0.00413332	0.00335218	0.00187673	>0.9999	mCh decrease
NEDD4	4734	0.473349	0.00942882	0.00743697	0.00245504	>0.9999	no change
TRIM23	373	0.472016	0.00482739	0.00395127	0.00177515	>0.9999	mCh decrease
TRIM5	85363	0.471776	0.00323293	0.00259707	0.00272897	>0.9999	mCh decrease
PIAS4	51588	0.469586	0.00622035	0.00424665	0.0034189	>0.9999	mCh decrease
RNF5	6048	0.458605	0.00369478	0.00283412	0.00384126	>0.9999	mCh decrease
KLHL3	26249	0.455072	0.00652615	0.00383981	0.0159311	>0.9999	mCh decrease
TRAF1	7185	0.444781	0.016066	0.00879954	0.0164809	>0.9999	mCh+/GFP+ structures
SHPRH	257218	0.431369	0.00708873	0.00543258	0.00470577	>0.9999	no change
ATG7	10533	0.429007	0.0125293	0.00709856	0.0159777	>0.9999	mCh+/GFP+ structures
TRAF4	9618	0.41533	0.00999148	0.00629195	0.00398671	>0.9999	mCh+/GFP+ structures
LGALS8	3964	0.372698	0.00897933	0.00634391	0.00656822	>0.9999	no change
LGALS9	3965	0.368988	0.0112021	0.00672055	0.0101475	>0.9999	mCh+/GFP+ structures
ATG16L1	55054	0.355144	0.00740213	0.00573821	0.00269662	>0.9999	no change
RNF135	84282	0.350188	0.00283982	0.00229718	0.0024195	>0.9999	mCh decrease
BIRC3	330	0.320446	0.00622429	0.00487676	0.00197897	>0.9999	no change
RNF216	54476	0.298426	0.00677795	0.0051463	0.00308166	>0.9999	no change
EPG5	57724	0.290507	0.00907681	0.00710732	0.00408257	>0.9999	no change
ATG3	64422	0.264322	0.0151824	0.0080575	0.0165836	>0.9999	no change
TRAF5	7188	0.258075	0.00801703	0.00585012	0.0035025	>0.9999	no change
BIRC2	329	0.253483	0.00766011	0.00588666	0.00211927	>0.9999	no change
TRIM17	51127	0.252231	0.00626067	0.00478836	0.00229792	>0.9999	no change
TRAF6	7189	0.245978	0.00817685	0.0063008	0.00298899	>0.9999	no change
BRCA1	672	0.245314	0.00853641	0.00656382	0.00394729	>0.9999	no change
STBD1	8987	0.2416	0.0197824	0.00981011	0.0161249	>0.9999	mCh+/GFP+ structures
RB1CC1	9821	0.236051	0.0141769	0.00762527	0.0114016	>0.9999	mCh+/GFP+ structures
NPC1	4864	0.234621	0.0104577	0.00607068	0.0140321	>0.9999	no change
RNF185	91445	0.223771	0.0035109	0.00264572	0.00369662	>0.9999	mCh decrease
RNF31	55072	0.208852	0.00931471	0.00577599	0.00505479	>0.9999	mCh+/GFP+ structures
ATG12	9140	0.205522	0.0101908	0.00804728	0.00306469	>0.9999	no change
UBQLN4	56893	0.194187	0.00423247	0.00299601	0.00401727	>0.9999	mCh decrease
STX17	55014	0.167664	0.0193761	0.00983069	0.0176236	>0.9999	no change
RNF166	115992	0.167196	0.00554212	0.0036202	0.00527033	>0.9999	mCh decrease
SPOP_BTB	8405	0.165803	0.00362026	0.00232404	0.0239606	>0.9999	mCh decrease
HDAC6	10013	0.163317	0.0178723	0.00955169	0.0227611	>0.9999	no change
PIK3C3	5289	0.157405	0.00927608	0.0066365	0.00266774	>0.9999	no change
UFL1	23376	0.148953	0.00827739	0.00634181	0.00325259	>0.9999	no change
USE1	55850	0.137727	0.0102958	0.00674725	0.0130555	>0.9999	no change
NHLRC1	378884	0.124695	0.00389776	0.00252585	0.00419911	>0.9999	mCh decrease
WIPI2	26100	0.12249	0.00707468	0.00431303	0.00761297	>0.9999	no change
FBXO7	25793	0.121905	0.00833154	0.00634456	0.00273493	>0.9999	no change
BECN1	8678	0.121414	0.00957395	0.00549182	0.00801786	>0.9999	mCh+/GFP+ structures
GABARAPL1	23710	0.120317	0.0138332	0.00698654	0.0188998	>0.9999	mCh+/GFP+ structures
ARIH1	25820	0.117905	0.0140194	0.00698662	0.0212928	>0.9999	no change
ATG9A	79065	0.117066	0.0136244	0.00728281	0.013463	>0.9999	mCh+/GFP+ structures
AMBRA1	55626	0.114176	0.00795002	0.0050389	0.00834028	>0.9999	no change
HLTF	6596	0.105486	0.00649052	0.00489726	0.00673858	>0.9999	no change
ITCH	83737	0.0978586	0.00824478	0.00595097	0.00639417	>0.9999	no change
VPS33A	65082	0.0944165	0.00862862	0.0062362	0.00329945	>0.9999	no change
PINK1	65018	0.094326	0.0110351	0.00719902	0.00698419	>0.9999	no change
untransfected		0.0839123	0.00963939	0.00775775	0.00162041	>0.9999	no change
RILP	83547	0.0639412	0.0116897	0.00827103	0.0071182	>0.9999	mCh+/GFP+ structures
RUBCNL	80183	0.056316	0.00662387	0.00426679	0.00602202	>0.9999	no change
PHB2	11331	0.0547353	0.00707787	0.0044196	0.00384958	>0.9999	no change
LRSAM1	90678	0.0486085	0.0105944	0.00678382	0.00971571	>0.9999	no change
DCUN1D1	54165	0.0442767	0.00731537	0.00402373	0.0121063	>0.9999	mCh decrease
TRIM16	10626	0.0387949	0.0076715	0.00472109	0.015162	>0.9999	no change
PEX5	5830	0.0312109	0.0219336	0.0103371	0.0218588	>0.9999	no change
ATG10	83734	0.03088	0.00967172	0.00570773	0.00594111	>0.9999	no change
LGALS1	3956	0.0300942	0.0226954	0.011327	0.0280298	>0.9999	no change
RNF213	57674	0.0265877	0.0122654	0.00707864	0.016424	>0.9999	no change
RAB2A	5862	0.0212342	0.0162924	0.0111651	0.0132717	>0.9999	no change
RAB7A	7879	0.01406	0.0140265	0.00727878	0.0229453	>0.9999	no change
HSPA8	3312	0.0140253	0.0178567	0.0088123	0.0244379	>0.9999	mCh+/GFP+ structures
LGALS3	3958	0.0110037	0.0208423	0.00980193	0.0177601	>0.9999	no change
PRKN	5071	0.0105214	0.0148297	0.0071374	0.0178071	>0.9999	no change
RBCK1	10616	0.00822849	0.0190061	0.00998146	0.00880883	>0.9999	no change
VHH-CONTROL		0.0070579	0.0153206	0.0074113	0.0224348		no change
