# Supplementary material for: Development of a p62 biodegrader for autophagy targeted degradation
Source: Nat Commun. 2025 Dec 3;16:10858. doi: 10.1038/s41467-025-65868-9 (PMC12675543; doi:10.1038/s41467-025-65868-9)
Supplement: Supplementary file 4 — Supplementary Dataset 2 [file 41467_2025_65868_MOESM4_ESM.xlsx]

## Sheet: Sheet1
Affinity proteomics of VHHp62 binding partners in Huh7 and Huh7 p62 K.O. cells shown in figure 4G
	Huh7 parental				Huh7 p62 K.O.
gene name	VHHp62 vs. Matrix: -Log(P-value)	VHHp62 vs. Matrix: fold-change		gene name	VHHp62 vs. Matrix: -Log(P-value)	VHHp62 vs. Matrix: fold-change
KEAP1_HUMAN	4.94206	12.0262		VHHp62_6C10	5.83587	8.62216
NIPS2_HUMAN	7.57884	11.2962		KI20B_HUMAN	0.965751	7.73707
TM160_HUMAN	6.92507	9.76273		SNX16_HUMAN	4.95443	6.52987
VHHp62_6C10	6.15651	9.72442		VPP3_HUMAN	4.58882	6.48323
SQSTM_HUMAN	7.25106	9.46166		CLCC1_HUMAN	0.719495	5.98489
MVP_HUMAN	5.30091	9.29295		DERPC_HUMAN	3.0239	5.57552
HS2ST_HUMAN	4.08272	8.26006		VPP1_HUMAN	2.47081	5.52899
NIPS1_HUMAN	6.91249	7.65311		UTP4_HUMAN	2.29543	5.21614
NBR1_HUMAN	4.03154	7.35877		DOHH_HUMAN	1.40181	5.1522
H31_HUMAN	1.21885	6.6424		PLGT2_HUMAN	4.11061	4.9757
RT27_HUMAN	3.23443	6.58542		EHD3_HUMAN	1.82785	4.8417
TAXB1_HUMAN	3.36163	6.21334		TBB2A_HUMAN	2.60101	4.82231
H33_HUMAN	1.16679	6.04643		AT1B1_HUMAN	2.32894	4.79205
RT16_HUMAN	2.40971	5.68275		RALA_HUMAN	3.65156	4.68899
SNX16_HUMAN	3.41942	5.65177		RM24_HUMAN	5.16098	4.57001
FRIH_HUMAN	4.05252	5.65136		HACL1_HUMAN	1.88627	4.46031
RT18B_HUMAN	2.74325	5.54751		SLTM_HUMAN	2.6112	4.36748
SLX4_HUMAN	2.85279	5.47356		TNPO1_HUMAN	4.34942	4.34808
FRIL_HUMAN	2.26658	5.35596		DHPR_HUMAN	0.660402	4.34633
KPCI_HUMAN	2.30723	5.25032		MTMR5_HUMAN	3.05853	4.30761
NAA15_HUMAN	2.599	5.24124		GDN_HUMAN	1.85115	4.23385
ACINU_HUMAN	3.82123	5.21754		E41L5_HUMAN	2.13063	4.18412
SIAS_HUMAN	1.63013	4.92973		SMC2_HUMAN	1.29505	4.12499
NDUA4_HUMAN	1.94314	4.79105		TDIF2_HUMAN	2.04215	3.99575
IKIP_HUMAN	2.2315	4.78684		TRY3_HUMAN	2.03196	3.93885
COX41_HUMAN	3.26826	4.67612		DDX24_HUMAN	1.04276	3.8404
1433G_HUMAN	0.910082	4.66254		CAN5_HUMAN	3.44148	3.79944
MLP3B_HUMAN	1.33979	4.61071		WDR13_HUMAN	2.853	3.73519
GET3_HUMAN	2.53457	4.56177		NOL6_HUMAN	2.33819	3.67233
TGIF2_HUMAN	0.719186	4.51301		SYSM_HUMAN	1.0309	3.67164
RT22_HUMAN	2.02792	4.45489		E41L2_HUMAN	2.19171	3.65573
RT26_HUMAN	2.476	4.42078		ACOX3_HUMAN	1.30185	3.63164
UBC12_HUMAN	3.52853	4.41096		MA1A1_HUMAN	1.03095	3.59287
LIPE_HUMAN	2.38906	4.30209		YTHD2_HUMAN	4.02614	3.58728
RFA1_HUMAN	4.18331	4.28575		RAI14_HUMAN	0.671798	3.58433
RT34_HUMAN	3.01776	4.26611		WDR3_HUMAN	2.33743	3.54515
GPC6_HUMAN	1.57765	4.2547		AAMP_HUMAN	2.25022	3.52221
RT09_HUMAN	1.84003	4.23747		MGT4B_HUMAN	2.18938	3.51057
S39A7_HUMAN	1.02756	4.23619		RM27_HUMAN	1.73401	3.43968
5MP2_HUMAN	1.54736	4.21592		MTMR1_HUMAN	2.503	3.4372
TMM11_HUMAN	1.02699	4.20763		LEMD2_HUMAN	1.77007	3.35214
AT1B1_HUMAN	3.13251	4.19775		SMC4_HUMAN	1.56055	3.34483
PLAK_HUMAN	5.55672	4.18592		TRI27_HUMAN	2.90676	3.33394
MYADM_HUMAN	1.60352	4.09317		EP15R_HUMAN	1.58554	3.33231
IMP3_HUMAN	1.24531	4.0553		NELFB_HUMAN	3.37484	3.29684
XPP3_HUMAN	2.09481	4.003		TM209_HUMAN	1.81015	3.2946
CGNL1_HUMAN	1.73181	4.00183		MSH6_HUMAN	3.3895	3.26318
MYL9_HUMAN	1.70293	3.99207		NOG2_HUMAN	1.94612	3.21699
MTUS1_HUMAN	2.74962	3.97539		GLPK_HUMAN	1.63286	3.1881
DNLI3_HUMAN	2.49451	3.95469		ZO3_HUMAN	1.67744	3.18783
TRM6_HUMAN	0.56411	3.93156		MYO7A_HUMAN	1.20256	3.18348
BYST_HUMAN	2.57437	3.89639		BAG6_HUMAN	1.55864	3.17982
NNRD_HUMAN	3.29501	3.86883		EXOC4_HUMAN	2.39915	3.15253
MTOR_HUMAN	2.64975	3.86847		DDX47_HUMAN	1.17348	3.14573
RT14_HUMAN	3.09264	3.84497		SURF6_HUMAN	1.90506	3.1328
ESTD_HUMAN	3.68473	3.80616		NEPRO_HUMAN	2.38733	3.12583
MSH2_HUMAN	1.46093	3.78615		P4K2A_HUMAN	0.825832	3.12389
DCA13_HUMAN	3.12593	3.77352		ATD3B_HUMAN	1.48858	3.07718
PDK3_HUMAN	3.60213	3.73825		NKD2_HUMAN	1.50916	3.07076
RPAB5_HUMAN	1.88767	3.73385		ODPB_HUMAN	1.03006	3.07039
ITM2B_HUMAN	1.28457	3.72001		SF3A2_HUMAN	1.89189	3.06916
RM44_HUMAN	1.59035	3.71771		SUN2_HUMAN	0.912096	3.06669
EMAL4_HUMAN	3.03166	3.70215		RM48_HUMAN	2.16676	3.06059
EIF3M_HUMAN	1.40244	3.68194		DNJC3_HUMAN	1.59566	3.03762
NU214_HUMAN	3.5295	3.67993		NOL10_HUMAN	0.815872	3.03512
NB5R1_HUMAN	1.97518	3.65507		GCP2_HUMAN	1.00523	3.02521
CASP6_HUMAN	2.08864	3.64444		RFC2_HUMAN	1.97258	3.00942
NSUN2_HUMAN	1.35264	3.62733		SGPL1_HUMAN	1.36313	3.00338
CARM1_HUMAN	1.32156	3.62014		TMX3_HUMAN	1.97436	3.00002
GBF1_HUMAN	1.95391	3.59701		CP131_HUMAN	0.564556	2.99193
CP51A_HUMAN	2.31197	3.54223		KPCI_HUMAN	1.78872	2.98928
MYCB2_HUMAN	2.82657	3.54027		ESYT2_HUMAN	1.76217	2.9842
GAMT_HUMAN	2.29195	3.53545		ARFG2_HUMAN	1.21865	2.97972
UXS1_HUMAN	2.22117	3.529		DDX52_HUMAN	1.39275	2.96471
PTCD3_HUMAN	1.82686	3.50392		M4K4_HUMAN	1.92197	2.9483
CNIH4_HUMAN	0.799894	3.49241		URP2_HUMAN	1.25243	2.94506
SUMO2_HUMAN	1.6646	3.46962		DNLI4_HUMAN	1.03556	2.93275
RFC1_HUMAN	2.24229	3.4612		MAGD2_HUMAN	1.57805	2.92872
TMX1_HUMAN	1.66829	3.44722		KDM1A_HUMAN	1.3555	2.89322
COMT_HUMAN	1.36409	3.43771		CPSF1_HUMAN	2.9378	2.87528
DJC16_HUMAN	2.32823	3.39937		TOR1B_HUMAN	1.81303	2.86065
PUS1_HUMAN	1.81308	3.38725		PUM1_HUMAN	1.62499	2.84738
PPIF_HUMAN	3.58377	3.37917		SMCA1_HUMAN	1.61846	2.83739
PARP4_HUMAN	1.81838	3.33977		SCIN_HUMAN	2.78941	2.81442
SLTM_HUMAN	1.99092	3.32219		AP1S1_HUMAN	2.44727	2.81031
KKCC2_HUMAN	0.749564	3.31968		ZN770_HUMAN	2.48786	2.8061
PICAL_HUMAN	2.46689	3.27229		LIPE_HUMAN	1.67751	2.80148
CISD1_HUMAN	3.90882	3.26971		GDIR3_HUMAN	0.703538	2.79936
AT2B1_HUMAN	1.45187	3.22164		BORG5_HUMAN	1.31165	2.79541
RCC1_HUMAN	1.05727	3.1931		H1T_HUMAN	2.20115	2.78957
MA1A1_HUMAN	1.20752	3.18398		SMC3_HUMAN	1.84909	2.78897
EMC7_HUMAN	1.92557	3.17978		CARM1_HUMAN	1.06915	2.77918
KPCZ_HUMAN	3.87618	3.14943		ABLM1_HUMAN	1.81165	2.77135
TF3C3_HUMAN	1.65425	3.1298		NSUN2_HUMAN	1.49247	2.76647
PSMD8_HUMAN	2.96637	3.11881		TNPO3_HUMAN	1.23298	2.75517
PDS5B_HUMAN	3.43742	3.1181		DERL2_HUMAN	1.27299	2.74553
RALA_HUMAN	1.43519	3.10473		ZN579_HUMAN	2.02874	2.74525
HDAC6_HUMAN	3.50179	3.09946		GOPC_HUMAN	1.86496	2.73884
RABL3_HUMAN	1.71539	3.07247		EIF3K_HUMAN	0.904131	2.7364
VRK1_HUMAN	1.23799	3.06859		ABCF3_HUMAN	4.60189	2.73523
ELMD2_HUMAN	0.610907	3.06795		WDR43_HUMAN	1.64735	2.72425
CHKA_HUMAN	2.11729	3.0539		SPTC1_HUMAN	1.4799	2.70688
TRI26_HUMAN	2.13549	3.04996		LIPB2_HUMAN	1.6575	2.69135
CPNE8_HUMAN	2.46606	3.0392		FARP2_HUMAN	3.19182	2.66871
NASP_HUMAN	0.739621	3.02897		RL36L_HUMAN	0.566773	2.66681
SON_HUMAN	1.89399	3.02804		PSIP1_HUMAN	0.632712	2.65498
HUS1_HUMAN	3.25716	3.0185		RRP1_HUMAN	1.06022	2.65277
SNX4_HUMAN	1.32267	3.00228		PSMD8_HUMAN	2.41701	2.64428
RCC1L_HUMAN	2.21543	2.99838		WDR11_HUMAN	2.03341	2.62216
NCOA4_HUMAN	2.89874	2.98618		MGAT1_HUMAN	2.10995	2.61826
GNAI2_HUMAN	3.29948	2.96864		GNA13_HUMAN	0.879691	2.61367
CCL20_HUMAN	2.52704	2.96359		NUP88_HUMAN	0.533044	2.60555
SCAM3_HUMAN	3.40041	2.94698		NDUAC_HUMAN	1.08604	2.58974
AT1B3_HUMAN	1.68402	2.9379		OAT_HUMAN	1.71981	2.58542
RPB1_HUMAN	2.26077	2.93608		P121C_HUMAN	1.95451	2.56633
SAM50_HUMAN	2.21176	2.93459		PATL1_HUMAN	4.15661	2.55435
GRHPR_HUMAN	1.29761	2.92919		APC1_HUMAN	0.392883	2.54637
IPO7_HUMAN	1.03185	2.91911		ATAD2_HUMAN	0.559286	2.54222
RPB3_HUMAN	1.21284	2.90079		ERG28_HUMAN	1.4683	2.53551
HLTF_HUMAN	2.48362	2.88634		MIA2_HUMAN	1.04314	2.50316
NDUAC_HUMAN	2.09147	2.88351		PATZ1_HUMAN	2.16231	2.49396
MIC25_HUMAN	1.79919	2.86763		NOL11_HUMAN	1.47123	2.49311
KLHL7_HUMAN	1.7714	2.86437		TITIN_HUMAN	0.60173	2.46254
IFT74_HUMAN	0.351983	2.86424		CC50A_HUMAN	1.91734	2.45112
GEMI5_HUMAN	2.11223	2.85707		AGRG6_HUMAN	1.0316	2.44178
MUTA_HUMAN	3.50761	2.84331		AATF_HUMAN	1.19345	2.43166
MDN1_HUMAN	2.55799	2.84234		MTOR_HUMAN	1.47404	2.42346
UBE2N_HUMAN	0.757895	2.82052		MIC19_HUMAN	0.959399	2.40892
PSIP1_HUMAN	2.6404	2.81348		TBCD5_HUMAN	0.859491	2.39548
CDC42_HUMAN	4.15059	2.80933		ACOHC_HUMAN	1.92466	2.39536
SEP10_HUMAN	0.956754	2.77243		XRCC1_HUMAN	2.31764	2.39469
CO6A1_HUMAN	0.700358	2.77138		MKLN1_HUMAN	1.92363	2.37863
SPT2_HUMAN	1.27831	2.75777		DJC10_HUMAN	2.8464	2.37515
SF3A1_HUMAN	0.882852	2.7557		SAM50_HUMAN	1.57448	2.36908
BICD2_HUMAN	2.25007	2.74622		DDX10_HUMAN	1.88455	2.36564
TFCP2_HUMAN	1.55532	2.74599		MTA2_HUMAN	1.09589	2.36258
KINH_HUMAN	2.49665	2.74188		COMD1_HUMAN	1.14513	2.3515
FSP1_HUMAN	0.973868	2.73716		NUP58_HUMAN	0.788882	2.34263
APEX1_HUMAN	1.34223	2.7357		GLD2_HUMAN	1.81939	2.33948
CLU_HUMAN	1.29765	2.72289		IDI1_HUMAN	0.749335	2.32806
RFC2_HUMAN	1.11839	2.71125		SNX9_HUMAN	0.608629	2.32378
PGRC2_HUMAN	4.71592	2.70518		RT22_HUMAN	1.5313	2.3211
PIN1_HUMAN	1.17406	2.70122		PP6R2_HUMAN	0.95602	2.30374
NDUA9_HUMAN	1.25574	2.69748		NOP53_HUMAN	2.96104	2.30303
SURF6_HUMAN	1.45356	2.69303		SDA1_HUMAN	0.944703	2.29112
TOM70_HUMAN	1.08928	2.68253		TBK1_HUMAN	1.32859	2.27917
RECQ1_HUMAN	1.99097	2.68232		ACD10_HUMAN	1.23118	2.2772
NUP88_HUMAN	1.24587	2.65757		SYSC_HUMAN	1.27698	2.26993
FUBP1_HUMAN	0.653276	2.65455		CUL1_HUMAN	2.17495	2.26597
TTC37_HUMAN	2.34103	2.65447		LSM6_HUMAN	1.01276	2.26205
SDCB1_HUMAN	1.53628	2.64121		SEBP2_HUMAN	0.617987	2.25945
PSB4_HUMAN	1.39651	2.63456		DDX41_HUMAN	1.0364	2.25835
NRP1_HUMAN	1.79961	2.63186		CADH2_HUMAN	1.8052	2.2512
CLCN5_HUMAN	0.902867	2.63114		DYLT1_HUMAN	0.476828	2.24695
DNJB6_HUMAN	3.71259	2.63014		PAXI_HUMAN	0.909864	2.23121
RAD50_HUMAN	1.93525	2.62135		DHX35_HUMAN	0.771234	2.22724
IF2P_HUMAN	3.22824	2.62121		NOC3L_HUMAN	2.53491	2.19911
RT25_HUMAN	3.59085	2.61222		RIOX1_HUMAN	3.6615	2.19437
MYO7A_HUMAN	0.967272	2.60917		GLB1L_HUMAN	1.31721	2.19333
DUS11_HUMAN	1.30325	2.60749		AL8A1_HUMAN	3.38537	2.19153
RS27L_HUMAN	1.30251	2.57734		NUP85_HUMAN	1.21299	2.191
PFD4_HUMAN	1.81911	2.573		WAC2C_HUMAN	1.63635	2.1867
PEX16_HUMAN	2.48549	2.56267		YIF1B_HUMAN	1.06368	2.18649
T126A_HUMAN	0.706031	2.5408		PYR1_HUMAN	0.455659	2.1751
MA1B1_HUMAN	0.579941	2.53791		IMP3_HUMAN	0.665872	2.17249
PELP1_HUMAN	1.83613	2.5343		ASF1A_HUMAN	0.842643	2.16639
RT29_HUMAN	1.25093	2.52985		XPP3_HUMAN	0.596868	2.16539
SR140_HUMAN	1.01263	2.52574		GA2L3_HUMAN	2.54414	2.15976
PRS10_HUMAN	1.74925	2.52105		RTCA_HUMAN	0.242372	2.1489
SDC1_HUMAN	1.87348	2.51927		TMOD1_HUMAN	1.16562	2.14667
MRT4_HUMAN	0.751071	2.51886		GRWD1_HUMAN	0.861607	2.13359
LEMD2_HUMAN	0.935533	2.50678		HTRA3_HUMAN	0.796601	2.12869
EFHD1_HUMAN	0.763352	2.50314		CNOT4_HUMAN	2.29268	2.11286
UBR4_HUMAN	2.16411	2.50246		RBP10_HUMAN	1.28057	2.10948
UBQL1_HUMAN	1.47391	2.49599		TIM16_HUMAN	1.57413	2.10897
S12A6_HUMAN	0.935729	2.48088		PKP3_HUMAN	2.26254	2.10861
CING_HUMAN	1.62057	2.47926		TRI32_HUMAN	1.1774	2.10249
RAGP1_HUMAN	1.6729	2.46689		PCSK9_HUMAN	0.786924	2.09998
RRP12_HUMAN	1.46377	2.45954		DNJA3_HUMAN	1.5507	2.09602
SPNS1_HUMAN	1.19623	2.45516		SPT2_HUMAN	1.02219	2.07851
AP1S1_HUMAN	0.629591	2.45435		DCTN2_HUMAN	1.9424	2.07699
RM19_HUMAN	1.2147	2.45347		MARK2_HUMAN	1.02738	2.07548
RENR_HUMAN	2.09015	2.45226		DNJB6_HUMAN	1.99966	2.07327
PASK_HUMAN	0.859024	2.44877		NDUB5_HUMAN	0.4409	2.05865
AGRIN_HUMAN	3.58993	2.44754		TFCP2_HUMAN	1.13924	2.05835
ZFR_HUMAN	0.663074	2.43948		EZRI_HUMAN	3.64775	2.05701
BAG6_HUMAN	4.11212	2.43834		TS101_HUMAN	1.50287	2.05451
DHRS3_HUMAN	1.26749	2.43645		ERG1_HUMAN	1.96296	2.0457
CKAP5_HUMAN	0.777302	2.43472		ITIH2_HUMAN	3.10337	2.04454
MOGS_HUMAN	1.44068	2.43419		SRP72_HUMAN	0.751971	2.03357
MIC60_HUMAN	4.77768	2.42284		PEX14_HUMAN	1.15352	2.02986
DDX46_HUMAN	0.630264	2.42022		TOLIP_HUMAN	2.12853	2.02789
ERCC2_HUMAN	1.20684	2.41775		CAPR1_HUMAN	3.24834	2.02197
BRI3B_HUMAN	3.32126	2.41531		RBM26_HUMAN	1.87838	2.01889
UTP4_HUMAN	1.25208	2.41367		FND3A_HUMAN	1.15186	2.01118
DDX24_HUMAN	0.926427	2.41058		PRPK_HUMAN	1.92123	2.00615
NDUF4_HUMAN	2.64056	2.40794		CING_HUMAN	2.29915	2.00584
ERP44_HUMAN	1.30215	2.4058		HNRPK_HUMAN	0.595327	1.99891
MBRL_HUMAN	1.53835	2.39152		RBM28_HUMAN	0.586317	1.99486
H2AV_HUMAN	1.19476	2.39084		ASPH_HUMAN	3.30765	1.99462
ERG1_HUMAN	1.54016	2.3902		VPS29_HUMAN	1.11206	1.99166
TMX2_HUMAN	3.17762	2.38915		PPIL2_HUMAN	0.748364	1.99123
3HIDH_HUMAN	1.08359	2.38559		SEP10_HUMAN	0.681903	1.98864
RAC1_HUMAN	1.00015	2.38464		AJM1_HUMAN	0.600116	1.98845
CNOT9_HUMAN	1.10418	2.37893		ELP1_HUMAN	0.804703	1.98678
DYH12_HUMAN	1.66214	2.37175		EXOS6_HUMAN	1.34585	1.98657
CSK2B_HUMAN	0.561532	2.36989		CHSTD_HUMAN	0.641859	1.97843
PUM3_HUMAN	1.71566	2.36411		AGRIN_HUMAN	2.17768	1.97419
ZO2_HUMAN	1.48864	2.36095		S39AE_HUMAN	0.413804	1.97225
AGR2_HUMAN	3.7441	2.36074		ANR28_HUMAN	1.01706	1.97193
S10AB_HUMAN	0.583193	2.35705		EGFR_HUMAN	1.02263	1.9668
CYFP1_HUMAN	2.65608	2.34246		RAP2B_HUMAN	0.508676	1.96447
HUWE1_HUMAN	2.53856	2.34052		PCYXL_HUMAN	1.94718	1.95944
BAG2_HUMAN	2.62405	2.33926		ADPGK_HUMAN	1.21286	1.95552
OSTC_HUMAN	0.621679	2.33165		ACTY_HUMAN	0.706333	1.93787
DDX52_HUMAN	1.81316	2.32821		DNJC2_HUMAN	0.855994	1.93682
KIF2A_HUMAN	0.727904	2.32812		LTOR4_HUMAN	0.670792	1.92241
ELOC_HUMAN	0.543296	2.32756		UXS1_HUMAN	0.80909	1.91958
SRSF6_HUMAN	0.988893	2.32728		NBAS_HUMAN	1.0606	1.91914
H2A1C_HUMAN	3.86585	2.3262		RM47_HUMAN	3.11393	1.90814
NUDC_HUMAN	2.10451	2.32613		MEIOC_HUMAN	0.650153	1.90665
KTHY_HUMAN	1.45803	2.32319		CEBPZ_HUMAN	3.02038	1.90163
RM02_HUMAN	0.602235	2.3216		CNOT2_HUMAN	2.81065	1.89388
HCFC1_HUMAN	0.563204	2.31954		GTPB1_HUMAN	1.16063	1.89163
DNJA2_HUMAN	1.93775	2.31425		DMD_HUMAN	1.0942	1.87003
UB2V1_HUMAN	1.39657	2.31049		RM13_HUMAN	2.73037	1.86301
ACOX3_HUMAN	0.86396	2.31033		ARMC8_HUMAN	0.841496	1.85878
IMA3_HUMAN	0.616599	2.30754		SAR1A_HUMAN	0.499303	1.85607
MRE11_HUMAN	2.27405	2.30623		TPM1_HUMAN	2.54067	1.84899
NICA_HUMAN	1.69009	2.2984		G6PT1_HUMAN	1.03381	1.84857
CLCC1_HUMAN	0.452942	2.29696		DESP_HUMAN	2.90014	1.84072
YMEL1_HUMAN	2.12245	2.29312		EMC1_HUMAN	1.72542	1.82854
TPR_HUMAN	1.9148	2.28752		ARP3B_HUMAN	1.2312	1.82744
IDE_HUMAN	0.687618	2.27962		STK25_HUMAN	1.1388	1.82161
DMD_HUMAN	1.94387	2.27415		CHMP7_HUMAN	1.3342	1.82052
UBP2L_HUMAN	1.61034	2.2738		PLAK_HUMAN	0.657212	1.81713
TEBP_HUMAN	1.63214	2.26732		CND1_HUMAN	0.906934	1.81636
SORCN_HUMAN	1.28672	2.26621		AHR_HUMAN	2.25074	1.81537
SAHH3_HUMAN	1.14792	2.26468		APOB_HUMAN	2.91263	1.80076
TOR1B_HUMAN	1.60462	2.26444		SPTA1_HUMAN	0.518943	1.79876
DJC13_HUMAN	4.71352	2.25992		WASC4_HUMAN	1.10891	1.79451
ADPGK_HUMAN	1.23357	2.2547		PLD3_HUMAN	1.14003	1.78967
ARMX3_HUMAN	2.02289	2.2497		TM160_HUMAN	1.00639	1.78376
COASY_HUMAN	1.20146	2.24888		SRP54_HUMAN	0.424535	1.78275
SNX9_HUMAN	2.1363	2.24761		POTEE_HUMAN	0.786053	1.78044
OAT_HUMAN	1.14889	2.24507		THOC4_HUMAN	0.601345	1.77715
EEA1_HUMAN	1.56639	2.23383		MTMRE_HUMAN	1.21679	1.77087
COX2_HUMAN	1.7334	2.23209		SPG7_HUMAN	2.12996	1.77053
FLOT2_HUMAN	2.70149	2.23073		PCSK6_HUMAN	1.11703	1.76131
GCSP_HUMAN	1.62512	2.21428		CDC23_HUMAN	1.11504	1.76044
AFG32_HUMAN	0.621964	2.21398		EPN4_HUMAN	2.61531	1.75655
ACTB_HUMAN	3.79012	2.21325		CO6A1_HUMAN	0.241795	1.75446
CCHL_HUMAN	1.41117	2.21124		REPI1_HUMAN	2.24529	1.75304
ERLN1_HUMAN	4.52392	2.20929		ADAS_HUMAN	2.78143	1.75163
VKGC_HUMAN	1.12024	2.20524		MYL9_HUMAN	0.69985	1.74066
SEP11_HUMAN	0.944904	2.19306		TRNT1_HUMAN	0.431362	1.73915
SGPL1_HUMAN	0.649178	2.1864		CHMP6_HUMAN	1.20545	1.73869
ACO13_HUMAN	0.460921	2.18411		BOP1_HUMAN	0.824721	1.73845
MYO5B_HUMAN	3.75019	2.18369		ILK_HUMAN	1.87285	1.73465
NP1L4_HUMAN	0.641242	2.18128		C102A_HUMAN	1.99483	1.73441
PSD10_HUMAN	0.629372	2.17781		NED4L_HUMAN	0.788175	1.7329
CAPR1_HUMAN	1.01374	2.17453		CLCN5_HUMAN	0.960599	1.73277
MAGD2_HUMAN	1.17736	2.17291		H2AV_HUMAN	1.3026	1.73042
PPIL3_HUMAN	1.38962	2.16843		GNL3_HUMAN	1.60836	1.72762
UN45A_HUMAN	0.871631	2.16637		MOT1_HUMAN	0.728854	1.72367
SMCA1_HUMAN	0.944805	2.1658		SMC1A_HUMAN	3.2147	1.72154
LSM6_HUMAN	0.610299	2.16089		ARFG1_HUMAN	0.782349	1.72091
GNPI1_HUMAN	1.00815	2.15714		MITOK_HUMAN	1.10656	1.7187
PDS5A_HUMAN	0.776128	2.15146		EDC4_HUMAN	2.53948	1.71828
GPC3_HUMAN	2.60067	2.1511		KALRN_HUMAN	0.288572	1.71504
DESP_HUMAN	3.82079	2.14702		VP13C_HUMAN	0.504456	1.71135
BMS1_HUMAN	1.06125	2.14484		CLPB_HUMAN	1.27564	1.70858
PRPK_HUMAN	0.820784	2.14354		PYGB_HUMAN	1.43575	1.70316
B4GA1_HUMAN	1.50476	2.13657		COMDA_HUMAN	1.78173	1.69857
MPP10_HUMAN	1.23771	2.12733		P3H1_HUMAN	1.44575	1.69003
NOL9_HUMAN	2.51354	2.12578		MAK16_HUMAN	1.69467	1.67657
PSDE_HUMAN	3.76832	2.12366		WDR46_HUMAN	1.44191	1.6676
TMOD2_HUMAN	1.03532	2.11667		SDF2L_HUMAN	0.86118	1.66682
SH3L3_HUMAN	0.591093	2.10622		SYTM_HUMAN	0.744898	1.66488
CBX3_HUMAN	3.25453	2.10096		EI2BE_HUMAN	0.927877	1.6588
NU133_HUMAN	1.7457	2.09521		HMGA2_HUMAN	0.739162	1.65352
HDGF_HUMAN	1.05223	2.09359		CO5_HUMAN	1.75279	1.6501
MTMR5_HUMAN	1.47814	2.09182		ATX10_HUMAN	0.554588	1.64653
NBAS_HUMAN	1.6207	2.08742		DYR_HUMAN	0.748651	1.64484
MK_HUMAN	4.91811	2.08475		MSTO1_HUMAN	0.559275	1.64367
SCAF4_HUMAN	0.948453	2.07966		GPAA1_HUMAN	1.582	1.63784
MYL6_HUMAN	2.35039	2.07906		MYO1D_HUMAN	2.67472	1.63705
PCSK9_HUMAN	0.556974	2.07798		TSR1_HUMAN	1.81939	1.6365
THEM6_HUMAN	1.05782	2.07553		ATD3A_HUMAN	3.63122	1.63598
TPRGL_HUMAN	0.756928	2.07354		CLPX_HUMAN	2.00543	1.63222
SAC1_HUMAN	1.4796	2.06379		ERMP1_HUMAN	2.10132	1.63135
MSH6_HUMAN	1.0913	2.06274		OSGEP_HUMAN	0.427844	1.62996
RS15_HUMAN	1.2364	2.06215		SNX4_HUMAN	1.57514	1.62958
DRG1_HUMAN	0.670623	2.05728		GTPB4_HUMAN	1.49547	1.62541
ALG5_HUMAN	2.02443	2.05223		NUP93_HUMAN	1.1362	1.61658
ABCD1_HUMAN	0.692984	2.05189		RAC1_HUMAN	0.988718	1.612
PGK1_HUMAN	2.27702	2.05015		APC7_HUMAN	1.15216	1.61109
ELP1_HUMAN	1.40423	2.0416		AASS_HUMAN	1.42956	1.61093
PGDH_HUMAN	1.71695	2.03885		RRP1B_HUMAN	0.395835	1.60977
SPT5H_HUMAN	1.7981	2.03448		LNP_HUMAN	0.845916	1.60846
SPTN2_HUMAN	2.0372	2.0343		ELMD2_HUMAN	0.453613	1.59977
FUMH_HUMAN	1.28808	2.03377		VP33A_HUMAN	1.20725	1.59935
ARMC8_HUMAN	0.908865	2.03079		ELOB_HUMAN	0.484383	1.59882
GCN1_HUMAN	3.44269	2.02997		FBX11_HUMAN	1.45355	1.59786
SDF2_HUMAN	1.58644	2.02453		CK5P3_HUMAN	0.346346	1.58967
RT35_HUMAN	0.719979	2.02451		NDC1_HUMAN	0.328589	1.58876
RBM28_HUMAN	1.09618	2.0207		AGFG2_HUMAN	0.536429	1.58711
GBB2_HUMAN	1.73243	2.01741		VRK1_HUMAN	0.86262	1.58114
XYLB_HUMAN	1.19116	2.01253		P4HA1_HUMAN	0.828787	1.58044
MRP2_HUMAN	1.50596	2.01134		FIBG_HUMAN	1.07417	1.57727
TM209_HUMAN	1.56402	2.00393		S12A9_HUMAN	1.76101	1.57583
NDUAD_HUMAN	0.728371	2.00231		KNOP1_HUMAN	2.04517	1.57172
NDKM_HUMAN	1.62228	1.99681		DDX49_HUMAN	1.02639	1.56523
SNX3_HUMAN	1.05174	1.9957		ZO1_HUMAN	1.21675	1.55877
CSDE1_HUMAN	3.24231	1.99052		DDX54_HUMAN	3.36711	1.55729
EGFR_HUMAN	0.917831	1.98762		SPB1_HUMAN	2.26041	1.54787
PRS7_HUMAN	4.86652	1.98258		KBL_HUMAN	2.1084	1.54373
RT17_HUMAN	1.35898	1.97934		ATG4B_HUMAN	0.714326	1.54136
PDXD1_HUMAN	0.695929	1.97867		EXOS3_HUMAN	0.466559	1.54121
PARD3_HUMAN	2.78562	1.97832		AHDC1_HUMAN	0.877245	1.53987
NIP7_HUMAN	1.45051	1.97657		AGFG1_HUMAN	3.73021	1.53766
DDX47_HUMAN	2.84923	1.97387		PEX16_HUMAN	0.913888	1.53601
NGLY1_HUMAN	2.35538	1.97282		CLP1L_HUMAN	0.487341	1.53439
ODPB_HUMAN	1.43971	1.96348		FIBB_HUMAN	1.75954	1.5239
SHC1_HUMAN	1.00636	1.9634		SCYL1_HUMAN	1.06442	1.52369
COX5A_HUMAN	0.662021	1.96226		PRS6B_HUMAN	0.801306	1.51884
PAPS2_HUMAN	1.43966	1.95985		MTA3_HUMAN	0.76308	1.51751
RPB2_HUMAN	2.88764	1.9594		HP1B3_HUMAN	2.03542	1.51237
ACADS_HUMAN	0.920069	1.95603		CGNL1_HUMAN	1.41171	1.50619
COG6_HUMAN	4.34543	1.94611		ST7_HUMAN	0.314034	1.50405
SYSM_HUMAN	1.02077	1.94574		VTNC_HUMAN	2.82863	1.49718
TS101_HUMAN	1.59662	1.94205		PNPT1_HUMAN	0.429871	1.49681
IF1AX_HUMAN	3.53373	1.9411		SYPM_HUMAN	0.641007	1.49621
MIC19_HUMAN	1.7783	1.93162		RRP12_HUMAN	2.21064	1.49487
VWA8_HUMAN	3.04784	1.93107		VKGC_HUMAN	1.24665	1.48741
LAP2B_HUMAN	3.16238	1.93071		COG1_HUMAN	0.523608	1.48332
POTEE_HUMAN	3.11863	1.9234		CCL20_HUMAN	0.944433	1.48208
FADS2_HUMAN	1.54904	1.91984		RS15_HUMAN	0.311406	1.47854
ERH_HUMAN	1.20373	1.91623		MLEC_HUMAN	1.06574	1.47732
HTR5A_HUMAN	2.88333	1.91222		RM41_HUMAN	3.78229	1.47356
RBM4B_HUMAN	0.661041	1.9096		SCD_HUMAN	0.54587	1.46746
UBP15_HUMAN	1.09462	1.90316		E2AK2_HUMAN	0.606724	1.45963
MK03_HUMAN	0.584198	1.90123		TBL3_HUMAN	0.871293	1.45688
KDM1A_HUMAN	2.76353	1.89619		AP2M1_HUMAN	2.34119	1.45528
PTH2_HUMAN	1.57506	1.89444		DCTN1_HUMAN	1.02081	1.45501
HSDL1_HUMAN	0.768584	1.8914		TNR6A_HUMAN	2.33729	1.45354
ACACA_HUMAN	1.84338	1.88982		HOME3_HUMAN	0.450119	1.44617
U3IP2_HUMAN	0.437357	1.88941		SEP11_HUMAN	0.749299	1.44443
RN213_HUMAN	1.76555	1.88919		FAF2_HUMAN	3.64559	1.44315
LAMB1_HUMAN	1.53854	1.88866		SAS10_HUMAN	1.49505	1.44078
RGPD3_HUMAN	0.840993	1.88821		SMCA5_HUMAN	1.86044	1.44001
RCL1_HUMAN	1.43426	1.88759		SELB_HUMAN	4.00075	1.43901
SYNE2_HUMAN	0.2845	1.88628		FA50A_HUMAN	0.305207	1.43817
RL30_HUMAN	2.70467	1.88214		MRE11_HUMAN	0.52889	1.43197
NRBP_HUMAN	0.728174	1.8821		PAIP1_HUMAN	1.61947	1.42923
TI23B_HUMAN	0.563954	1.87665		WDR26_HUMAN	0.808938	1.42723
XPO2_HUMAN	0.604291	1.87632		P66A_HUMAN	0.782061	1.42346
RS29_HUMAN	0.511125	1.86732		WFS1_HUMAN	0.94471	1.42307
SYNM_HUMAN	1.57257	1.86508		MATR3_HUMAN	2.67679	1.4219
DCTN1_HUMAN	0.707782	1.86158		WDR70_HUMAN	1.54699	1.41991
SMC4_HUMAN	1.83516	1.86113		NCBP1_HUMAN	0.596536	1.41881
FLNC_HUMAN	2.40274	1.85306		SRXN1_HUMAN	0.467513	1.41856
HSP72_HUMAN	0.545281	1.85201		ACOX1_HUMAN	2.82233	1.41513
SPCS2_HUMAN	0.810008	1.85003		BGH3_HUMAN	2.80031	1.41157
LAMB4_HUMAN	0.764168	1.84997		DPM3_HUMAN	0.611333	1.41113
SAFB2_HUMAN	1.32223	1.84607		LAMB4_HUMAN	0.341643	1.40519
PLD3_HUMAN	1.9061	1.8351		MTREX_HUMAN	0.468462	1.40063
CBPD_HUMAN	1.55357	1.82536		ASCC3_HUMAN	0.680814	1.39761
MYH11_HUMAN	3.11028	1.82484		ZW10_HUMAN	1.03769	1.39505
PYR1_HUMAN	3.63497	1.82427		DLRB1_HUMAN	0.433485	1.39444
TOP2A_HUMAN	2.75036	1.81796		DNM1L_HUMAN	2.5495	1.39162
HTRA3_HUMAN	0.450204	1.81276		DNJA1_HUMAN	3.47919	1.38926
FKBP8_HUMAN	1.18927	1.80659		NOP16_HUMAN	2.608	1.38923
COIA1_HUMAN	0.651335	1.8044		RB_HUMAN	0.593258	1.38464
CPSM_HUMAN	2.53811	1.79667		DHX33_HUMAN	0.337891	1.38459
SRSF7_HUMAN	1.9331	1.79078		ESF1_HUMAN	0.534058	1.38325
MYO5C_HUMAN	3.54598	1.78994		TMED4_HUMAN	0.48553	1.38155
TM9S4_HUMAN	0.500741	1.78792		GAL3A_HUMAN	1.28545	1.37393
DNJC3_HUMAN	2.85694	1.78791		SF3A1_HUMAN	1.03731	1.3724
MTND_HUMAN	0.410736	1.78164		PUM3_HUMAN	1.00318	1.36952
MANBA_HUMAN	0.43437	1.7808		PIN1_HUMAN	0.760079	1.36654
NOP10_HUMAN	0.79213	1.7802		NCKP1_HUMAN	0.967357	1.36281
ATPMK_HUMAN	0.417692	1.77875		DHB4_HUMAN	4.01538	1.36209
BID_HUMAN	1.25728	1.76862		DDX27_HUMAN	3.20942	1.34995
RM48_HUMAN	1.94868	1.76333		SYFA_HUMAN	1.74403	1.34535
DYST_HUMAN	0.607742	1.76071		SRC8_HUMAN	1.88486	1.34521
COPE_HUMAN	1.17909	1.75887		PKP4_HUMAN	2.14968	1.33973
RB3GP_HUMAN	1.54629	1.75151		FUBP1_HUMAN	0.713287	1.33501
ACSL4_HUMAN	2.13414	1.74916		MYCB2_HUMAN	0.792768	1.33398
MBB1A_HUMAN	3.06673	1.7491		CUL4A_HUMAN	1.77644	1.33019
ARFP1_HUMAN	0.806651	1.74766		PELO_HUMAN	0.463062	1.32925
EXOS6_HUMAN	1.05553	1.74137		PDIA5_HUMAN	1.08764	1.32773
GNPAT_HUMAN	1.23834	1.74056		BMS1_HUMAN	0.771483	1.32655
TMED4_HUMAN	0.619449	1.7348		PROS_HUMAN	0.514297	1.32148
PGBM_HUMAN	0.762745	1.73234		SH3L3_HUMAN	0.343567	1.31909
INHBE_HUMAN	2.17735	1.7303		EHD1_HUMAN	2.53306	1.31287
DIC_HUMAN	2.29204	1.72276		MY18A_HUMAN	4.32644	1.30932
MYO5A_HUMAN	4.74677	1.72215		MYO5C_HUMAN	2.61889	1.3047
AN32A_HUMAN	0.594338	1.72186		CWC22_HUMAN	0.482397	1.30365
UBXN1_HUMAN	0.484821	1.72126		CISD1_HUMAN	0.403417	1.29746
XRCC1_HUMAN	1.86555	1.71673		RBX1_HUMAN	0.41724	1.29719
MCM3_HUMAN	1.88931	1.71566		YMEL1_HUMAN	0.802353	1.29607
HARS1_HUMAN	1.33396	1.7139		FOXF2_HUMAN	0.900481	1.2957
IF6_HUMAN	2.87343	1.70977		GCSP_HUMAN	0.279859	1.29506
CBPQ_HUMAN	1.0703	1.7087		RT34_HUMAN	0.456173	1.29223
MK14_HUMAN	1.04074	1.7061		SE1L1_HUMAN	0.881588	1.29205
RM10_HUMAN	0.896483	1.70461		RPAB5_HUMAN	0.589888	1.28387
DEK_HUMAN	1.14845	1.70208		SMRD2_HUMAN	0.634296	1.283
PEA15_HUMAN	0.36654	1.69815		VILI_HUMAN	5.87679	1.28207
A1CF_HUMAN	0.587697	1.6904		HYES_HUMAN	0.351786	1.28128
DNJA3_HUMAN	2.38743	1.68796		SYDM_HUMAN	1.2804	1.2804
DNJB1_HUMAN	2.88354	1.68761		PEX5_HUMAN	1.76873	1.27935
DECR_HUMAN	2.8537	1.68301		NAMPT_HUMAN	1.27751	1.27699
DHPR_HUMAN	0.472847	1.68242		MCM6_HUMAN	1.34022	1.27542
IPO9_HUMAN	1.90308	1.67961		A1CF_HUMAN	2.18942	1.27206
UTP20_HUMAN	1.22546	1.67758		PSMD2_HUMAN	3.21987	1.27131
PI3R4_HUMAN	0.866293	1.67383		DDX28_HUMAN	1.49893	1.26944
BTBD2_HUMAN	0.599489	1.66792		VAC14_HUMAN	0.714939	1.26417
RIMC1_HUMAN	2.39845	1.6633		COPG2_HUMAN	0.294031	1.26246
ABCF1_HUMAN	2.29466	1.66181		DCTN4_HUMAN	3.15883	1.26153
RL10A_HUMAN	0.635388	1.66126		LACB2_HUMAN	0.591567	1.25897
ZCCHL_HUMAN	1.10941	1.65956		CLUS_HUMAN	3.82579	1.25881
MK67I_HUMAN	0.880484	1.65716		AP2A2_HUMAN	0.998259	1.25604
RFC5_HUMAN	2.98729	1.65658		FADS2_HUMAN	1.39833	1.2498
TM109_HUMAN	2.69034	1.65391		NU155_HUMAN	2.24313	1.24014
OGFR_HUMAN	0.428553	1.6507		ELOC_HUMAN	0.940529	1.24003
ALG1_HUMAN	1.85415	1.64838		NUP54_HUMAN	3.21139	1.23924
PREB_HUMAN	0.862535	1.64813		GPC3_HUMAN	1.00939	1.2383
IF4E_HUMAN	0.574785	1.64662		SCPDL_HUMAN	1.63616	1.23752
RHOC_HUMAN	1.36388	1.64573		LAR4B_HUMAN	0.639634	1.23576
VPS18_HUMAN	0.802888	1.64233		MPU1_HUMAN	0.466791	1.23553
IQGA2_HUMAN	3.10976	1.64179		IF4G2_HUMAN	1.79722	1.23542
PLPHP_HUMAN	1.3597	1.63744		UN45A_HUMAN	1.64094	1.23466
SYCC_HUMAN	0.468164	1.6346		COIL_HUMAN	1.0923	1.22893
IMA4_HUMAN	2.73075	1.63238		NPA1P_HUMAN	1.44629	1.22738
PNPT1_HUMAN	1.4466	1.62733		YTHD1_HUMAN	2.27889	1.2267
EDC4_HUMAN	1.84009	1.6231		UTP6_HUMAN	1.24629	1.22447
TRY3_HUMAN	1.68766	1.61335		ACADS_HUMAN	0.387108	1.22421
ATX10_HUMAN	0.399914	1.61288		CSDE1_HUMAN	1.7083	1.22384
NLE1_HUMAN	0.554435	1.60927		CDC27_HUMAN	1.28184	1.22287
VP13C_HUMAN	0.603066	1.60709		H90B2_HUMAN	0.935817	1.21997
WDR13_HUMAN	2.00569	1.60657		TGM2_HUMAN	2.37982	1.21778
LA_HUMAN	3.0523	1.60589		PICAL_HUMAN	1.37507	1.21621
RT31_HUMAN	1.73526	1.60485		SAE1_HUMAN	1.35946	1.21379
SMC2_HUMAN	1.66281	1.60471		RTCB_HUMAN	2.56744	1.21279
CSN5_HUMAN	0.934683	1.60396		F13A_HUMAN	2.76411	1.20339
COMD8_HUMAN	0.66818	1.59998		DDX55_HUMAN	0.573695	1.20295
UBAC2_HUMAN	0.577001	1.59917		RTN4_HUMAN	0.701543	1.20078
ACTBL_HUMAN	0.109925	1.59849		RAF1_HUMAN	1.02296	1.19848
ABHDA_HUMAN	0.980191	1.59694		FAKD5_HUMAN	0.311563	1.19288
IPO4_HUMAN	2.57126	1.5965		FLOT1_HUMAN	1.52023	1.19284
TCTP_HUMAN	1.81057	1.59298		EPIPL_HUMAN	3.47439	1.19227
H13_HUMAN	0.991729	1.5895		CRNL1_HUMAN	0.882293	1.19176
RPAC1_HUMAN	3.12664	1.58871		ERLN1_HUMAN	1.74887	1.19162
BORG5_HUMAN	0.888064	1.57971		HELZ2_HUMAN	0.927271	1.19008
AMPL_HUMAN	0.76061	1.57921		R39L5_HUMAN	2.6437	1.18851
ECM29_HUMAN	1.39278	1.57917		DYH12_HUMAN	0.25023	1.18708
UBP7_HUMAN	0.577637	1.5737		DIAP1_HUMAN	0.639825	1.18361
SEH1_HUMAN	0.625132	1.56999		ITB1_HUMAN	1.35648	1.17896
MPU1_HUMAN	0.611935	1.56272		DDX5_HUMAN	2.70456	1.17704
HNRPK_HUMAN	0.243617	1.56183		TBA4A_HUMAN	3.76478	1.17314
P4K2A_HUMAN	0.650748	1.56124		VP33B_HUMAN	1.59245	1.17291
SPSY_HUMAN	1.32187	1.55413		HINT1_HUMAN	0.358824	1.17262
DYHC1_HUMAN	4.42865	1.5527		UBP2L_HUMAN	2.97309	1.16922
RT07_HUMAN	0.592971	1.54964		LRRF2_HUMAN	0.758712	1.16842
TPM1_HUMAN	2.07279	1.54909		EIF2A_HUMAN	0.631542	1.16458
MTCH2_HUMAN	2.5918	1.54624		PXMP2_HUMAN	1.39337	1.15857
RRAS2_HUMAN	2.88758	1.54472		GPTC4_HUMAN	0.794031	1.15814
PP6R2_HUMAN	1.64634	1.5408		EHD4_HUMAN	5.44241	1.15432
QOR_HUMAN	0.719203	1.53497		EMC5_HUMAN	0.309045	1.15375
CHD1L_HUMAN	1.44435	1.53116		TPRGL_HUMAN	0.946431	1.15129
CLIC4_HUMAN	0.310494	1.52619		DJC11_HUMAN	2.11049	1.14793
GNA13_HUMAN	2.95975	1.52056		ABRX2_HUMAN	1.52343	1.14573
SEBP2_HUMAN	0.379707	1.51812		MTPN_HUMAN	0.250531	1.14419
OSBL8_HUMAN	0.923254	1.51769		MPV17_HUMAN	0.469445	1.14325
THOC4_HUMAN	0.353564	1.51697		KRI1_HUMAN	3.93223	1.13896
GLCNE_HUMAN	0.706214	1.50877		CATA_HUMAN	1.91435	1.1354
C1TM_HUMAN	1.2584	1.50541		DREB_HUMAN	3.26238	1.12706
ACD10_HUMAN	0.667153	1.5009		SMU1_HUMAN	0.478527	1.1223
SPTN1_HUMAN	2.20749	1.49205		ECHP_HUMAN	2.40165	1.1193
CRKL_HUMAN	2.25826	1.49013		NDUS1_HUMAN	3.15372	1.11857
PRPS1_HUMAN	1.54954	1.4898		UB2R1_HUMAN	0.284433	1.11774
RRP1B_HUMAN	1.14877	1.48617		DECR2_HUMAN	1.4906	1.11756
SCPDL_HUMAN	1.89937	1.48115		NSDHL_HUMAN	0.368722	1.11683
PXMP2_HUMAN	0.603479	1.48101		CHKA_HUMAN	0.973623	1.11625
HTAI2_HUMAN	1.30588	1.48083		AGM1_HUMAN	0.754331	1.11587
BAX_HUMAN	2.10026	1.48029		IQGA1_HUMAN	4.43871	1.11112
H1T_HUMAN	0.739532	1.47925		ASAP1_HUMAN	0.158002	1.1105
DCTN3_HUMAN	2.96198	1.47754		RL35_HUMAN	2.32386	1.1066
COPZ1_HUMAN	1.1413	1.47394		RCL1_HUMAN	0.691165	1.10256
API5_HUMAN	0.433906	1.46262		CRTC2_HUMAN	1.45763	1.10189
RS27A_HUMAN	3.3216	1.46109		AKA11_HUMAN	0.333616	1.10181
DAD1_HUMAN	1.05678	1.45715		RFOX2_HUMAN	1.32288	1.10081
HSP7E_HUMAN	0.731614	1.45531		MRT4_HUMAN	0.296999	1.10049
CCAR2_HUMAN	1.12006	1.45471		TMM43_HUMAN	0.754209	1.10046
SRPRB_HUMAN	2.30093	1.4489		RFC1_HUMAN	0.703684	1.09917
PUR4_HUMAN	0.531843	1.4486		GCP3_HUMAN	0.876952	1.09692
UBA5_HUMAN	1.31966	1.44734		MUC16_HUMAN	0.184962	1.0967
AKIP_HUMAN	3.22894	1.43638		TNR6B_HUMAN	0.543462	1.09484
THIM_HUMAN	0.522573	1.43593		CP51A_HUMAN	1.0354	1.09298
LAP2A_HUMAN	1.8183	1.4348		NSUN5_HUMAN	0.540053	1.0917
ANM5_HUMAN	1.02761	1.43352		HNRL2_HUMAN	1.95485	1.08977
TSN_HUMAN	0.625418	1.43315		NXN_HUMAN	0.395104	1.08927
DHRS4_HUMAN	0.851965	1.42915		TRI25_HUMAN	0.561726	1.08785
MPRI_HUMAN	1.1682	1.42728		STXB2_HUMAN	0.689581	1.08215
NCPR_HUMAN	2.92723	1.42696		MYO1C_HUMAN	4.62762	1.08128
ESF1_HUMAN	0.876438	1.42538		MELT_HUMAN	0.204859	1.07977
PRKDC_HUMAN	6.24366	1.42453		STRN3_HUMAN	1.20156	1.07598
SC22B_HUMAN	1.25266	1.42408		SNX3_HUMAN	0.431644	1.07552
SPRE_HUMAN	2.17022	1.41836		TR150_HUMAN	0.802357	1.07436
NDUS3_HUMAN	3.05407	1.41778		TPM4_HUMAN	1.52159	1.07362
ACADM_HUMAN	1.62001	1.41528		RL4_HUMAN	3.43091	1.07027
MTX1_HUMAN	0.735755	1.41244		MTUS1_HUMAN	0.402288	1.06997
FINC_HUMAN	4.87511	1.41157		PAR6B_HUMAN	0.672097	1.06841
VIGLN_HUMAN	3.89618	1.40864		PDS5B_HUMAN	0.825359	1.06762
RAB10_HUMAN	0.644312	1.40402		ACTN1_HUMAN	3.02627	1.06637
TFR1_HUMAN	2.62234	1.40338		MYO6_HUMAN	4.75684	1.06576
UB2L3_HUMAN	1.04844	1.40337		SYIM_HUMAN	0.758733	1.06569
ORML1_HUMAN	4.22954	1.40292		NEST_HUMAN	1.92904	1.0656
PLGT2_HUMAN	0.765993	1.40223		IFM1_HUMAN	0.504368	1.06081
RDH13_HUMAN	0.647618	1.40069		KPCA_HUMAN	2.22743	1.05927
PPIG_HUMAN	0.635684	1.40068		NDUF3_HUMAN	0.381274	1.05805
RL5_HUMAN	3.32835	1.39884		SPTN1_HUMAN	3.62562	1.05799
ASF1A_HUMAN	0.476209	1.3948		GLSK_HUMAN	0.787285	1.05798
TR112_HUMAN	1.39576	1.39062		TX1B3_HUMAN	0.246678	1.05788
CALD1_HUMAN	1.39223	1.38665		PPIL3_HUMAN	0.475466	1.05773
RS21_HUMAN	1.27524	1.38229		RBM14_HUMAN	3.10879	1.05633
TMM43_HUMAN	1.81566	1.38134		DDX18_HUMAN	1.78699	1.05631
DYR_HUMAN	0.319339	1.37968		NGDN_HUMAN	0.551059	1.05417
PUR1_HUMAN	2.1728	1.37729		PPIH_HUMAN	0.325927	1.05261
WDR74_HUMAN	4.27632	1.37705		ABCB6_HUMAN	1.15673	1.05209
SDF2L_HUMAN	0.433567	1.37361		PSMD1_HUMAN	1.74232	1.05167
NADC_HUMAN	0.291882	1.37347		COX17_HUMAN	0.712206	1.04733
TFP11_HUMAN	0.45106	1.3709		CSTF1_HUMAN	0.210771	1.0469
STAT3_HUMAN	0.479222	1.37027		NDUA4_HUMAN	0.452893	1.0441
MYH14_HUMAN	5.14133	1.36108		CBX8_HUMAN	0.840579	1.04389
PRP31_HUMAN	1.11976	1.35823		CHP1_HUMAN	0.553638	1.042
SMC1A_HUMAN	2.45434	1.34826		ACTN4_HUMAN	2.81414	1.04182
EIF3A_HUMAN	1.96262	1.34093		H13_HUMAN	1.62722	1.03994
TCPB_HUMAN	2.33603	1.33324		EBP2_HUMAN	3.0975	1.03821
PSD11_HUMAN	1.78723	1.33225		NOM1_HUMAN	0.590661	1.03468
GALK1_HUMAN	1.83286	1.33152		SPTB2_HUMAN	4.60632	1.03279
CND3_HUMAN	1.55692	1.32791		ACSS3_HUMAN	0.227693	1.03231
CSTF1_HUMAN	0.594687	1.32766		MCCA_HUMAN	1.20408	1.03188
P66A_HUMAN	0.924913	1.32596		EXOC7_HUMAN	0.759018	1.02973
LAMC1_HUMAN	0.882665	1.32536		BPHL_HUMAN	0.384092	1.0271
SRP72_HUMAN	0.513108	1.32394		TF65_HUMAN	0.369088	1.02636
SPTB2_HUMAN	4.23572	1.32318		MYH10_HUMAN	4.18789	1.02162
MK01_HUMAN	3.57346	1.32058		MYH14_HUMAN	4.58931	1.02053
H2AX_HUMAN	1.24448	1.3181		NTPCR_HUMAN	0.252008	1.01617
GYS1_HUMAN	0.349926	1.31791		PARD3_HUMAN	0.655709	1.01487
RS25_HUMAN	3.99109	1.31631		SYTC_HUMAN	1.28522	1.01364
TX1B3_HUMAN	0.320053	1.31148		MYO5A_HUMAN	3.01205	1.01183
GAL3A_HUMAN	0.734301	1.30966		FLOT2_HUMAN	0.522259	1.00882
MIF_HUMAN	2.83795	1.30904		SCFD2_HUMAN	0.521891	1.0073
MY18A_HUMAN	4.9627	1.30859		H10_HUMAN	2.77797	1.00681
DPP2_HUMAN	0.389836	1.30738		KCAB2_HUMAN	1.01757	1.00527
RAB7A_HUMAN	1.98982	1.30563		RS5_HUMAN	2.07672	1.00309
PNPH_HUMAN	0.731199	1.3032		TPM3_HUMAN	3.15391	1.00135
APT_HUMAN	2.29548	1.30253		SR140_HUMAN	0.420023	1.00114
TMEDA_HUMAN	2.69895	1.299		SP16H_HUMAN	4.08212	0.998178
MTX2_HUMAN	2.55221	1.29458		PCY1A_HUMAN	1.04428	0.996199
MYH10_HUMAN	4.1135	1.29387		SRSF6_HUMAN	1.57801	0.994728
NDUB5_HUMAN	0.421577	1.29232		GOGB1_HUMAN	0.548983	0.994604
HEXB_HUMAN	0.86538	1.28991		RHEB_HUMAN	1.49189	0.990829
ZO1_HUMAN	2.39973	1.28989		DX39B_HUMAN	2.39105	0.990212
TMED9_HUMAN	0.982194	1.28944		SYFB_HUMAN	2.6223	0.990037
SERB_HUMAN	1.87477	1.28757		DC1L1_HUMAN	2.8312	0.989893
FKB11_HUMAN	3.33997	1.287		PURB_HUMAN	0.778298	0.987399
BIG2_HUMAN	0.663553	1.28459		NDUA6_HUMAN	1.19	0.986994
CEBPZ_HUMAN	1.06007	1.28349		CG031_HUMAN	1.45373	0.984773
PPT1_HUMAN	0.617557	1.28135		MYO1B_HUMAN	4.08849	0.979935
HMGB2_HUMAN	0.474815	1.28118		UTP15_HUMAN	1.4224	0.978085
PP2AB_HUMAN	0.552088	1.27924		COR1C_HUMAN	3.30835	0.976887
TM14C_HUMAN	0.246975	1.27885		FINC_HUMAN	2.4544	0.976139
LIPB2_HUMAN	1.22262	1.27798		GELS_HUMAN	3.12906	0.975767
FKB1A_HUMAN	0.395951	1.27711		RL7_HUMAN	4.74562	0.975682
EPIPL_HUMAN	3.68547	1.27639		EPMIP_HUMAN	0.257649	0.97568
RAB3D_HUMAN	0.300079	1.27465		ANM5_HUMAN	1.95272	0.975112
PO210_HUMAN	3.8546	1.27266		MYH9_HUMAN	4.48827	0.973931
GLRX3_HUMAN	0.73376	1.27045		PKP2_HUMAN	2.76579	0.973423
DIDO1_HUMAN	0.89629	1.26871		U3IP2_HUMAN	0.72689	0.973373
NAA50_HUMAN	0.955576	1.26859		EIF3D_HUMAN	2.15832	0.973309
ARMC6_HUMAN	1.91158	1.26464		RT11_HUMAN	0.338286	0.973217
TPP2_HUMAN	0.501162	1.26325		UMPS_HUMAN	1.86773	0.972486
LAMA2_HUMAN	0.18515	1.26231		KINH_HUMAN	1.35178	0.969457
CSN3_HUMAN	1.75467	1.26143		S22AI_HUMAN	0.719637	0.965656
ODPX_HUMAN	0.760919	1.25438		VIGLN_HUMAN	1.75145	0.965538
S12A9_HUMAN	0.957433	1.25383		DIC_HUMAN	2.88607	0.964566
FLII_HUMAN	1.7593	1.25328		FA98B_HUMAN	0.679472	0.95752
MMAB_HUMAN	1.5101	1.25238		GT251_HUMAN	1.28477	0.957285
PTN23_HUMAN	1.4436	1.25229		CAZA2_HUMAN	2.51487	0.956127
SYWC_HUMAN	1.76016	1.25186		ELP3_HUMAN	0.299812	0.95603
SSRG_HUMAN	0.286953	1.25151		CBS_HUMAN	1.52119	0.955174
CTNA2_HUMAN	0.756032	1.25057		ALG3_HUMAN	0.480508	0.952318
SLIRP_HUMAN	0.249846	1.25007		ACLY_HUMAN	3.05922	0.950191
RM43_HUMAN	1.89441	1.24792		NASP_HUMAN	1.88135	0.94973
NTPCR_HUMAN	0.851852	1.24734		RS30_HUMAN	3.70875	0.947745
ACBD5_HUMAN	0.420543	1.24708		RHOC_HUMAN	1.06733	0.946217
HAX1_HUMAN	1.45706	1.24671		ARP5L_HUMAN	0.469562	0.942746
SPCS3_HUMAN	0.462308	1.24626		THIK_HUMAN	2.38964	0.940281
THRB_HUMAN	0.33495	1.24408		TOP2B_HUMAN	1.7269	0.938773
NUBPL_HUMAN	1.69009	1.24075		MYO5B_HUMAN	1.22584	0.937066
NDUF3_HUMAN	0.952124	1.24056		SERA_HUMAN	2.98649	0.934101
STX5_HUMAN	0.439915	1.23993		NUP98_HUMAN	1.80947	0.928924
MYH9_HUMAN	4.94626	1.23884		SYAP1_HUMAN	1.20872	0.928756
ERF3A_HUMAN	1.53457	1.23799		FIBA_HUMAN	1.18197	0.927828
NH2L1_HUMAN	2.21333	1.23482		T2EB_HUMAN	0.309518	0.925381
SAS10_HUMAN	0.334689	1.23122		ERCC2_HUMAN	0.456839	0.922145
TNPO3_HUMAN	0.372619	1.2312		OGFR_HUMAN	0.467301	0.920975
FAH2A_HUMAN	0.386364	1.22928		SYMC_HUMAN	2.19524	0.919358
CSN2_HUMAN	0.652999	1.22593		TRFE_HUMAN	1.25725	0.918378
S35B2_HUMAN	0.564693	1.22578		UBR5_HUMAN	0.308797	0.917571
PRDX5_HUMAN	1.22041	1.22127		SMHD1_HUMAN	0.690838	0.916518
RRP5_HUMAN	2.64538	1.21901		TOP1_HUMAN	1.11435	0.916319
LETM1_HUMAN	0.532705	1.21901		C1TC_HUMAN	2.52586	0.910281
ALDOA_HUMAN	1.91844	1.21696		VPS52_HUMAN	1.59326	0.909991
IR3IP_HUMAN	0.271402	1.21289		PDK3_HUMAN	0.421558	0.909952
YIF1A_HUMAN	0.306868	1.21148		PO210_HUMAN	2.73623	0.908296
GMPPB_HUMAN	2.45751	1.21146		RTL8C_HUMAN	0.991995	0.904641
SNX6_HUMAN	0.39644	1.21138		IKIP_HUMAN	0.356433	0.903989
FLNB_HUMAN	2.0372	1.20924		CHTOP_HUMAN	2.75763	0.900036
PX11B_HUMAN	0.293272	1.20551		RT16_HUMAN	0.425146	0.899831
PGES2_HUMAN	1.06997	1.20396		PRS6A_HUMAN	2.00123	0.898695
PAR6B_HUMAN	0.651374	1.20394		NOP58_HUMAN	2.14791	0.897366
ZN185_HUMAN	3.10356	1.19803		DNJB1_HUMAN	0.545781	0.896226
TSK_HUMAN	0.411187	1.19794		SHOT1_HUMAN	0.996386	0.89608
APOL2_HUMAN	0.273824	1.19715		CALD1_HUMAN	0.894311	0.893294
PRS6B_HUMAN	1.28859	1.19697		IQGA2_HUMAN	2.19152	0.891281
RAB8A_HUMAN	0.637713	1.1955		RAB9A_HUMAN	0.380439	0.890444
GOPC_HUMAN	0.800225	1.18975		VINEX_HUMAN	2.63627	0.888652
UBP5_HUMAN	0.82031	1.18964		STT3A_HUMAN	1.76595	0.887923
CSTF3_HUMAN	0.578334	1.1892		THEM6_HUMAN	0.239582	0.887032
DYLT1_HUMAN	0.726462	1.18866		UGPA_HUMAN	0.631657	0.886149
FIBA_HUMAN	1.22362	1.18855		BCLF1_HUMAN	0.715032	0.884731
GSTM2_HUMAN	0.249882	1.18485		NOP2_HUMAN	1.55395	0.882773
HYEP_HUMAN	1.96164	1.18398		SYEM_HUMAN	0.770159	0.882026
TRIPC_HUMAN	0.561702	1.18117		CK098_HUMAN	2.07693	0.879208
PPCE_HUMAN	1.47659	1.18068		HNRPM_HUMAN	2.57891	0.878058
LPPRC_HUMAN	2.86121	1.18049		PRS4_HUMAN	1.33258	0.876694
LAR4B_HUMAN	0.385497	1.17814		MET7A_HUMAN	0.389861	0.876216
RAP1B_HUMAN	1.05185	1.17786		RL13A_HUMAN	2.97658	0.876077
RTN4_HUMAN	2.34256	1.17598		COG2_HUMAN	0.290855	0.874869
RM21_HUMAN	2.55283	1.17349		CTND1_HUMAN	1.79281	0.874147
NXN_HUMAN	0.42088	1.17221		TEX10_HUMAN	0.954382	0.871573
PUR6_HUMAN	2.91201	1.17078		PTPA_HUMAN	0.173798	0.870098
NXF1_HUMAN	0.616215	1.16467		DPM1_HUMAN	1.50689	0.868044
NPM3_HUMAN	0.960329	1.16263		RL8_HUMAN	4.73881	0.866381
TCP4_HUMAN	1.8796	1.15721		ARP3_HUMAN	2.50882	0.863861
SYEP_HUMAN	3.35472	1.15449		WDR1_HUMAN	1.8409	0.86088
TMED7_HUMAN	1.95321	1.15211		KKCC2_HUMAN	0.163685	0.857935
ST1A4_HUMAN	0.357675	1.15045		NOP14_HUMAN	0.635846	0.855733
PLIN3_HUMAN	0.72861	1.14955		RL19_HUMAN	0.998291	0.855625
UFC1_HUMAN	1.77169	1.14422		HM13_HUMAN	1.333	0.853592
HEAT1_HUMAN	3.46179	1.14337		UBXN1_HUMAN	0.270383	0.853349
SUCA_HUMAN	0.689435	1.14236		PSD13_HUMAN	0.5263	0.852836
CHD4_HUMAN	1.809	1.14225		SPTN2_HUMAN	1.27528	0.851572
RISC_HUMAN	0.502084	1.13837		LMO7_HUMAN	1.55527	0.85082
ODB2_HUMAN	0.383852	1.13736		PPM1F_HUMAN	0.321994	0.85077
LLPH_HUMAN	1.09309	1.13468		GEMI5_HUMAN	0.34517	0.850148
CNOT7_HUMAN	1.37228	1.13468		UBP10_HUMAN	0.72211	0.84695
SPEE_HUMAN	0.835676	1.13261		ECI2_HUMAN	0.304951	0.846921
WDR11_HUMAN	2.10283	1.13212		UBP54_HUMAN	0.444549	0.844627
UGPA_HUMAN	1.99063	1.13187		PGK1_HUMAN	0.691735	0.843028
CSK22_HUMAN	0.376703	1.12885		EI2BG_HUMAN	0.636781	0.842835
NACA_HUMAN	1.92003	1.12425		SYNJ1_HUMAN	0.137271	0.842116
OSGEP_HUMAN	0.487174	1.12245		DJB11_HUMAN	1.14409	0.838773
ANXA7_HUMAN	0.392844	1.12041		UBQL1_HUMAN	0.686603	0.837448
OLA1_HUMAN	1.60585	1.11967		VIME_HUMAN	3.34365	0.837073
E41L2_HUMAN	0.534079	1.1141		PABP2_HUMAN	0.869682	0.83639
CLP1L_HUMAN	0.992243	1.11395		NGLY1_HUMAN	0.169677	0.836305
FND3A_HUMAN	0.961005	1.11394		DDX31_HUMAN	0.208266	0.834605
GPTC4_HUMAN	0.42301	1.11238		COG4_HUMAN	0.369819	0.834591
PSD12_HUMAN	1.18783	1.11165		LMAN1_HUMAN	1.01065	0.831837
BCLF1_HUMAN	0.189838	1.11148		RL6_HUMAN	1.6378	0.826132
TMM33_HUMAN	0.197978	1.11008		NP1L4_HUMAN	1.38591	0.824573
AIP_HUMAN	1.13505	1.10959		SRP68_HUMAN	1.44251	0.82365
ERMP1_HUMAN	1.0776	1.10858		GTF2I_HUMAN	0.788511	0.82351
RBM19_HUMAN	0.229208	1.10823		STT3B_HUMAN	2.12144	0.818491
CLCA_HUMAN	1.23944	1.10746		BAX_HUMAN	0.508031	0.81847
NDUF2_HUMAN	0.0948899	1.1064		RPF1_HUMAN	1.33078	0.816949
ZO3_HUMAN	0.840076	1.10619		EIF3A_HUMAN	3.08645	0.811702
DDX41_HUMAN	0.734574	1.10234		AGK_HUMAN	1.9673	0.809737
PRP16_HUMAN	2.00042	1.10214		CP27A_HUMAN	0.599352	0.809508
PRKRA_HUMAN	0.542335	1.10201		TRAP1_HUMAN	1.4259	0.809447
CLH1_HUMAN	3.18096	1.10151		OTX1_HUMAN	0.590283	0.80886
CISY_HUMAN	3.70921	1.09979		ESYT1_HUMAN	0.904156	0.807801
RLA2_HUMAN	1.93719	1.09926		ATPD_HUMAN	0.178384	0.807126
FARP1_HUMAN	0.440727	1.09431		ERAP1_HUMAN	1.48344	0.806677
SMU1_HUMAN	0.539158	1.09297		MYO1E_HUMAN	2.07424	0.806635
CSN4_HUMAN	1.59151	1.09139		RS6_HUMAN	2.44508	0.802859
RPF2_HUMAN	2.29933	1.09137		CDC42_HUMAN	0.614754	0.80212
MCA3_HUMAN	2.2097	1.08666		ATLA3_HUMAN	2.00794	0.800226
PRS6A_HUMAN	1.57062	1.08583		ARFP1_HUMAN	0.18498	0.798928
RD23B_HUMAN	2.29095	1.08421		NAGS_HUMAN	0.139163	0.798737
RBM26_HUMAN	0.390961	1.07987		ABCF2_HUMAN	0.676121	0.795526
GSTO1_HUMAN	0.873354	1.07839		SCRN1_HUMAN	0.278022	0.795286
HSPB1_HUMAN	3.35608	1.07527		H2AX_HUMAN	0.16296	0.793869
FLNA_HUMAN	4.06673	1.07357		NOC2L_HUMAN	0.809152	0.792766
RU2B_HUMAN	1.28667	1.07182		RFC3_HUMAN	0.780357	0.790689
FAS_HUMAN	2.26879	1.06973		ACOT9_HUMAN	0.751268	0.79053
TF2H3_HUMAN	0.28586	1.06715		FLNC_HUMAN	1.68226	0.790463
ZCCHV_HUMAN	0.96011	1.06706		ADDG_HUMAN	0.38309	0.790161
VAMP3_HUMAN	0.579216	1.0666		MK_HUMAN	2.43135	0.790058
ANXA5_HUMAN	2.78791	1.0621		RRP5_HUMAN	2.20798	0.786592
TBL2_HUMAN	0.885789	1.06193		TOM1_HUMAN	1.97087	0.786514
GET4_HUMAN	0.430827	1.06179		PSMD6_HUMAN	0.321002	0.785858
GTPB1_HUMAN	0.318925	1.06116		HYOU1_HUMAN	2.86557	0.784092
HYES_HUMAN	1.39752	1.05832		IF2G_HUMAN	2.17531	0.783423
DDX49_HUMAN	0.465331	1.05741		BGLR_HUMAN	0.329115	0.781057
5MP1_HUMAN	0.284951	1.05641		CAZA1_HUMAN	2.10438	0.780646
NDUA8_HUMAN	0.770342	1.05514		CALM3_HUMAN	0.325791	0.779383
SYPM_HUMAN	0.847143	1.05308		TOP2A_HUMAN	0.284613	0.777915
C1QBP_HUMAN	2.65199	1.04995		MCM4_HUMAN	1.74823	0.777464
ARK72_HUMAN	1.40935	1.04852		NSMA3_HUMAN	0.242803	0.776222
PXL2A_HUMAN	0.720301	1.04792		GHC1_HUMAN	0.747012	0.775226
EIF2A_HUMAN	1.0292	1.04655		FLII_HUMAN	2.11642	0.774905
MLEC_HUMAN	0.845112	1.04461		RHOF_HUMAN	0.632102	0.773338
AT131_HUMAN	2.04964	1.04421		TM115_HUMAN	1.57485	0.770877
H2B2E_HUMAN	0.353433	1.04341		CKAP4_HUMAN	3.2267	0.770839
RM50_HUMAN	3.37178	1.04304		ACSL3_HUMAN	2.37565	0.769423
RDH11_HUMAN	2.6501	1.04272		RLP24_HUMAN	0.290439	0.766785
GCP60_HUMAN	0.518452	1.04183		UTP18_HUMAN	0.883015	0.765014
MTA3_HUMAN	0.608963	1.04083		PDIP3_HUMAN	1.48826	0.762676
GSTM3_HUMAN	0.433164	1.03877		GPC6_HUMAN	0.585882	0.762552
ANM1_HUMAN	2.5985	1.03864		RLA1_HUMAN	0.259478	0.761763
RFC3_HUMAN	0.722715	1.03731		PIGS_HUMAN	2.10147	0.761261
PCY1A_HUMAN	1.4553	1.03666		VPS16_HUMAN	1.95272	0.760283
LC7L2_HUMAN	0.426547	1.0362		PTPRF_HUMAN	0.220654	0.759188
SMCA5_HUMAN	0.666374	1.03578		RL10_HUMAN	1.24007	0.758718
CDC23_HUMAN	0.638239	1.03408		CPNE3_HUMAN	0.401221	0.756194
GLOD4_HUMAN	0.898003	1.03328		CERS2_HUMAN	1.70935	0.753568
GGYF2_HUMAN	0.622737	1.02959		NPM3_HUMAN	1.00021	0.751538
TOIP1_HUMAN	1.40796	1.02807		GPDM_HUMAN	0.632172	0.748913
APOB_HUMAN	1.95446	1.02743		PRKDC_HUMAN	4.46952	0.748188
CHSP1_HUMAN	1.49768	1.0267		GNPAT_HUMAN	0.423418	0.74804
UB2R1_HUMAN	1.27564	1.02287		CSN8_HUMAN	0.915162	0.746558
SEPT9_HUMAN	0.858082	1.02032		RL36A_HUMAN	3.54377	0.746005
WDR12_HUMAN	0.636769	1.01892		S23IP_HUMAN	0.267176	0.744702
SYMC_HUMAN	2.35417	1.01805		LLPH_HUMAN	2.28729	0.742705
IQGA1_HUMAN	3.11667	1.01758		IF2B_HUMAN	0.117948	0.74233
SCRB2_HUMAN	0.475788	1.01731		TMOD2_HUMAN	1.06326	0.741784
PGRC1_HUMAN	3.9421	1.01495		SNTB1_HUMAN	1.17885	0.737325
H2AW_HUMAN	1.01025	1.01365		CCAR2_HUMAN	1.0555	0.736609
ARP5L_HUMAN	1.74888	1.01216		RRP7A_HUMAN	1.24445	0.735061
GPDM_HUMAN	1.21875	1.01117		ATM_HUMAN	0.150265	0.734137
DSRAD_HUMAN	1.27002	1.01002		UBP5_HUMAN	0.900343	0.733012
ACTZ_HUMAN	1.22815	1.00989		CASP8_HUMAN	1.54013	0.730467
SNX27_HUMAN	0.801107	1.00966		NCLN_HUMAN	1.65051	0.730172
ECH1_HUMAN	0.959673	1.00606		ACAD9_HUMAN	0.935519	0.728575
MSTO1_HUMAN	0.205438	1.00537		YBOX1_HUMAN	0.863183	0.725406
RS5_HUMAN	2.04445	1.00187		HUS1_HUMAN	0.476292	0.724287
FACE1_HUMAN	0.738903	0.997435		TTC37_HUMAN	0.140365	0.724264
ML12A_HUMAN	0.193006	0.997337		ARC1A_HUMAN	0.478702	0.722943
GA2L3_HUMAN	0.985314	0.996463		SNX2_HUMAN	1.06836	0.72052
AL3A2_HUMAN	2.81165	0.994453		GOT1B_HUMAN	0.599139	0.719785
TSR1_HUMAN	0.242639	0.991602		SCO2_HUMAN	0.478852	0.719452
DBNL_HUMAN	0.673225	0.990551		ODB2_HUMAN	0.510843	0.719104
NNTM_HUMAN	0.364025	0.988378		ARPC3_HUMAN	2.38773	0.718657
PRS8_HUMAN	1.73612	0.985814		RBGPR_HUMAN	0.350258	0.718412
PSD13_HUMAN	1.95814	0.98501		RIR1_HUMAN	0.578931	0.717283
SEPT7_HUMAN	1.29446	0.984269		DGLB_HUMAN	0.291114	0.71698
RS10_HUMAN	3.02517	0.983369		IF2P_HUMAN	0.651835	0.716952
NED4L_HUMAN	2.46623	0.980803		RB27A_HUMAN	0.329778	0.716398
TBK1_HUMAN	0.35121	0.976712		COMD3_HUMAN	0.904125	0.714906
AAMP_HUMAN	1.70527	0.976184		TI23B_HUMAN	0.214497	0.713377
ARPC4_HUMAN	2.72267	0.975668		ARI3A_HUMAN	1.22384	0.711825
SMHD1_HUMAN	0.557665	0.968503		CLN6_HUMAN	0.362475	0.71038
IMP4_HUMAN	1.05258	0.967994		KLHL7_HUMAN	0.141719	0.708295
SGT1_HUMAN	1.59691	0.96756		KS6A1_HUMAN	0.229534	0.707866
ITB1_HUMAN	0.438876	0.966713		HACD2_HUMAN	0.255682	0.705001
LSS_HUMAN	0.725468	0.965448		RL29_HUMAN	3.72836	0.702836
HINT2_HUMAN	0.892656	0.964318		CTNB1_HUMAN	2.35467	0.702504
UMPS_HUMAN	1.28974	0.962677		ARPC4_HUMAN	1.49379	0.701864
RM13_HUMAN	0.624243	0.962359		LETM1_HUMAN	0.530433	0.701163
RAB5B_HUMAN	1.97954	0.959572		GET4_HUMAN	0.243448	0.70104
CPNE1_HUMAN	2.40422	0.958277		NOP9_HUMAN	1.18909	0.699555
LEG3_HUMAN	0.336678	0.957537		PIGT_HUMAN	0.83969	0.698445
MGT4B_HUMAN	0.959399	0.956678		RL36_HUMAN	1.27432	0.697879
MCM5_HUMAN	1.78441	0.955467		PSD12_HUMAN	1.05076	0.697305
RTN3_HUMAN	2.98964	0.952054		BRX1_HUMAN	1.81196	0.694756
H2AY_HUMAN	1.47702	0.951102		RL3_HUMAN	1.52444	0.69439
KIME_HUMAN	1.79396	0.950297		K1C18_HUMAN	2.64624	0.693626
NSDHL_HUMAN	1.24178	0.949556		CDS2_HUMAN	0.37375	0.693346
ARL8B_HUMAN	3.38459	0.947441		UAP1L_HUMAN	0.937644	0.691089
DPM3_HUMAN	0.156551	0.946561		BOLA2_HUMAN	0.147452	0.690397
USO1_HUMAN	1.52212	0.944994		ZC3C1_HUMAN	0.244118	0.686062
SRP14_HUMAN	1.04063	0.944373		PP1R7_HUMAN	1.81649	0.685861
ABCF3_HUMAN	0.645132	0.943537		MYL6_HUMAN	0.245157	0.6857
CAVN1_HUMAN	0.585467	0.942714		CTNA1_HUMAN	1.36652	0.684051
RPAB3_HUMAN	0.823334	0.942536		SC61B_HUMAN	0.261186	0.683593
NOP2_HUMAN	1.50383	0.942282		STML2_HUMAN	1.51279	0.683554
ALG3_HUMAN	0.632521	0.938728		AIFM1_HUMAN	1.1355	0.680397
RL24_HUMAN	1.72787	0.938103		AKP8L_HUMAN	1.35825	0.67875
CSN8_HUMAN	1.43575	0.93636		IF2B1_HUMAN	2.72025	0.677705
RCOR3_HUMAN	0.231937	0.936281		TMX1_HUMAN	1.18674	0.677272
WDR82_HUMAN	0.292266	0.931265		H1X_HUMAN	0.834628	0.677262
SRPRA_HUMAN	0.658285	0.930816		ARF4_HUMAN	0.488243	0.67446
STN1_HUMAN	0.118162	0.930285		CPEB4_HUMAN	0.935732	0.670883
PSA2_HUMAN	1.26575	0.928718		ARP2_HUMAN	2.29258	0.670303
GNL3L_HUMAN	0.517868	0.928538		RM23_HUMAN	3.77929	0.665448
RL7_HUMAN	2.36794	0.926674		GSH0_HUMAN	0.429433	0.663046
NIT2_HUMAN	0.68021	0.925726		TPP1_HUMAN	2.06616	0.66078
CUL2_HUMAN	1.02433	0.924645		ACSF2_HUMAN	0.672985	0.658479
ANAG_HUMAN	1.03818	0.922227		ADRM1_HUMAN	0.700387	0.658039
ETFA_HUMAN	2.77714	0.917089		RM50_HUMAN	0.299902	0.657627
SYK_HUMAN	1.02496	0.91674		FKBP8_HUMAN	0.960505	0.65735
RB11B_HUMAN	2.27612	0.916222		NMD3_HUMAN	0.296927	0.65698
KAD1_HUMAN	0.78088	0.916136		CCHL_HUMAN	0.992034	0.653909
HDHD5_HUMAN	1.08588	0.915981		CND3_HUMAN	0.198784	0.653707
ASPM_HUMAN	0.4807	0.915036		NDUS8_HUMAN	0.377932	0.653125
STRAP_HUMAN	1.18448	0.913258		DPYL2_HUMAN	1.18414	0.65278
MKLN1_HUMAN	0.702366	0.911354		RL13_HUMAN	2.52722	0.651258
RS18_HUMAN	1.94479	0.91067		PXL2A_HUMAN	1.4115	0.649474
TM214_HUMAN	0.263586	0.907564		RB3GP_HUMAN	0.203521	0.649457
NPM_HUMAN	3.06437	0.905581		APOE_HUMAN	1.85903	0.648847
YLPM1_HUMAN	0.452941	0.90414		THRB_HUMAN	0.172436	0.647681
GLNA_HUMAN	0.213689	0.903769		SEC63_HUMAN	0.795364	0.646086
DHX33_HUMAN	0.472382	0.90196		TF2H3_HUMAN	0.291946	0.646036
VAC14_HUMAN	0.855639	0.899691		NDUS3_HUMAN	0.416394	0.644663
WDR26_HUMAN	0.202079	0.898499		CLPT1_HUMAN	0.751939	0.643968
CNPY2_HUMAN	4.13616	0.897117		DUS11_HUMAN	0.15235	0.643214
AKA10_HUMAN	1.06395	0.890365		CCD47_HUMAN	0.272025	0.639886
IFM1_HUMAN	0.652297	0.890105		IDE_HUMAN	0.333831	0.639571
NOP16_HUMAN	0.508601	0.889646		DX39A_HUMAN	1.14735	0.63664
RS3_HUMAN	3.38242	0.888666		MGST2_HUMAN	0.107681	0.636084
NOM1_HUMAN	0.654084	0.887853		EXOC2_HUMAN	0.363454	0.635979
CASP8_HUMAN	1.96946	0.887081		PLST_HUMAN	3.59995	0.633021
UFL1_HUMAN	0.790313	0.886395		RCN1_HUMAN	1.88377	0.631942
SAR1A_HUMAN	2.19683	0.885625		ACINU_HUMAN	0.549408	0.631442
TPM3_HUMAN	2.22649	0.884805		RS9_HUMAN	2.31969	0.630241
VAV2_HUMAN	0.581255	0.882553		H14_HUMAN	2.29882	0.628897
HELZ2_HUMAN	0.526167	0.881799		LA_HUMAN	1.49925	0.628197
SMC3_HUMAN	1.60708	0.880672		RIOX2_HUMAN	0.44494	0.628036
AN32B_HUMAN	0.326294	0.880495		MCM2_HUMAN	0.799143	0.62802
TIM50_HUMAN	0.564855	0.879613		ATPA_HUMAN	4.9949	0.626887
RS17_HUMAN	2.37498	0.878371		INHBE_HUMAN	0.503003	0.626537
ACSL5_HUMAN	0.53267	0.875264		NU133_HUMAN	0.228861	0.626302
EMD_HUMAN	1.17367	0.874719		NAT10_HUMAN	1.29249	0.626211
TRA2B_HUMAN	1.08467	0.874707		IF2B2_HUMAN	2.2063	0.626005
PPP6_HUMAN	3.01669	0.874472		LZTS2_HUMAN	0.128499	0.625659
ZZEF1_HUMAN	1.53638	0.874403		SSH1_HUMAN	0.197556	0.625397
ABT1_HUMAN	0.195971	0.874106		EXOS4_HUMAN	0.198337	0.624681
ARC1A_HUMAN	0.915428	0.866656		GHC2_HUMAN	0.356363	0.623598
PUR9_HUMAN	1.79519	0.863302		NDUA5_HUMAN	0.346383	0.622928
LGAT1_HUMAN	1.55085	0.862696		MA1B1_HUMAN	0.282716	0.622306
XPP1_HUMAN	0.228286	0.860128		NOL9_HUMAN	0.243078	0.621474
H32_HUMAN	4.12882	0.85732		TBB6_HUMAN	1.07109	0.619808
PSMD6_HUMAN	1.27342	0.857223		NAA15_HUMAN	0.214678	0.619351
ZN768_HUMAN	0.472207	0.856716		DD19A_HUMAN	2.16545	0.618868
CAB45_HUMAN	0.37571	0.856544		NOB1_HUMAN	1.46955	0.618758
GSTK1_HUMAN	0.626386	0.854212		TGIF2_HUMAN	0.400777	0.618406
UBA1_HUMAN	2.39326	0.85364		DAB2_HUMAN	0.818843	0.618283
CDC73_HUMAN	1.08425	0.85345		DDX3X_HUMAN	3.64048	0.617104
GSH0_HUMAN	0.414681	0.852916		VISL1_HUMAN	0.30206	0.614254
RETST_HUMAN	0.585095	0.851747		PSD11_HUMAN	1.17872	0.613491
CAZA2_HUMAN	2.44935	0.851485		HNRPU_HUMAN	1.47301	0.613194
FLOT1_HUMAN	1.28401	0.849908		ACTB_HUMAN	2.3553	0.611833
MVD1_HUMAN	0.783492	0.849689		TM165_HUMAN	0.455893	0.610108
TOP2B_HUMAN	3.40752	0.849488		COX41_HUMAN	0.200131	0.608457
MTPN_HUMAN	1.30884	0.849432		SF3B1_HUMAN	2.5141	0.608371
PDCD6_HUMAN	0.613246	0.848919		PSMD3_HUMAN	2.48713	0.60746
H2A2A_HUMAN	4.03622	0.848261		RL34_HUMAN	1.90429	0.607419
PSA7_HUMAN	2.62432	0.847063		ENPL_HUMAN	3.83182	0.607083
CNOT1_HUMAN	1.71179	0.843268		RL18_HUMAN	1.99258	0.606867
RLA1_HUMAN	2.78463	0.840223		API5_HUMAN	0.43109	0.606661
AT5F1_HUMAN	1.43467	0.839365		RL17_HUMAN	1.51642	0.6054
FITM2_HUMAN	0.195857	0.838159		RSSA_HUMAN	1.96148	0.601452
NEST_HUMAN	3.00942	0.837886		TPD54_HUMAN	0.206619	0.600236
EBP_HUMAN	0.773083	0.835427		TENS3_HUMAN	0.276456	0.597655
AAKB1_HUMAN	0.349096	0.83533		PTCD3_HUMAN	0.141074	0.597618
RL36_HUMAN	0.790014	0.834203		HNRLL_HUMAN	0.2632	0.596752
SAFB1_HUMAN	1.47865	0.833452		ARMX3_HUMAN	0.178431	0.594639
SYIC_HUMAN	1.75822	0.833302		RS17_HUMAN	2.41124	0.594008
RL38_HUMAN	1.02966	0.832231		PRP31_HUMAN	0.381643	0.5934
TWF1_HUMAN	1.0471	0.830744		ABLM3_HUMAN	0.148429	0.593287
MCM4_HUMAN	1.9663	0.82782		EIF3B_HUMAN	0.899703	0.593199
PWP2_HUMAN	2.66	0.825734		ICAM1_HUMAN	1.26214	0.592588
LYRIC_HUMAN	2.3887	0.821119		TCPZ_HUMAN	1.75812	0.588924
MGST2_HUMAN	0.436764	0.819993		TF2H4_HUMAN	0.379473	0.588215
AHNK_HUMAN	0.695745	0.819917		BAF_HUMAN	1.29697	0.58729
DIM1_HUMAN	1.06692	0.817878		PSMF1_HUMAN	0.141029	0.586202
ATP5H_HUMAN	0.253167	0.817405		SF3B3_HUMAN	1.6065	0.586105
DERL2_HUMAN	0.187282	0.816077		FXR1_HUMAN	0.555865	0.583401
H4_HUMAN	2.83148	0.815681		H11_HUMAN	1.32282	0.58287
TLN1_HUMAN	0.57985	0.81397		UTP25_HUMAN	0.393485	0.582736
H2B1L_HUMAN	2.87911	0.812762		SAE2_HUMAN	1.21472	0.580704
ERG28_HUMAN	0.294428	0.808284		TM10C_HUMAN	0.313814	0.58013
MGST3_HUMAN	2.2543	0.807993		TMEDA_HUMAN	0.732757	0.578204
IGBP1_HUMAN	0.848767	0.805713		RHG01_HUMAN	1.45046	0.575144
VP26A_HUMAN	0.199809	0.80441		TXTP_HUMAN	0.99124	0.573594
PRDX3_HUMAN	1.26167	0.803473		CNOT9_HUMAN	0.695488	0.572214
NDUAA_HUMAN	1.54105	0.803025		WDR74_HUMAN	0.210089	0.571133
NGDN_HUMAN	0.549937	0.79853		TCPB_HUMAN	1.4508	0.569427
MYL1_HUMAN	2.17949	0.797852		GNL3L_HUMAN	0.169129	0.568659
DIAP1_HUMAN	0.804317	0.797672		TBB3_HUMAN	1.28135	0.568252
HNRLL_HUMAN	0.487899	0.795835		AKIP_HUMAN	0.287227	0.567962
RS13_HUMAN	1.21987	0.795158		RNF5_HUMAN	0.188119	0.566264
NU205_HUMAN	1.11685	0.794836		CDK1_HUMAN	1.30496	0.5636
SRP54_HUMAN	0.802155	0.793551		PX11B_HUMAN	0.15533	0.561947
LSM8_HUMAN	0.323671	0.793447		EIF3E_HUMAN	1.14498	0.561826
RAI14_HUMAN	0.119474	0.792983		RBBP7_HUMAN	0.885145	0.561705
APMAP_HUMAN	1.32605	0.790886		CUL3_HUMAN	0.199436	0.561134
SYSC_HUMAN	0.715094	0.790019		RPAC1_HUMAN	0.49702	0.557592
PSB2_HUMAN	0.150951	0.789892		ARPC2_HUMAN	1.80737	0.557259
PESC_HUMAN	3.02869	0.789125		RCC2_HUMAN	0.535612	0.557252
1433F_HUMAN	1.2425	0.783574		DDX21_HUMAN	2.17537	0.556909
WDR36_HUMAN	1.69363	0.783451		COPA_HUMAN	2.77284	0.556781
HNRPU_HUMAN	3.08873	0.781706		CALX_HUMAN	0.983421	0.556663
SRSF3_HUMAN	2.2724	0.778921		ZO2_HUMAN	0.294242	0.555845
SPYA_HUMAN	0.22244	0.77765		RUVB2_HUMAN	0.915186	0.555675
S22AI_HUMAN	0.883518	0.7742		HMCS1_HUMAN	0.671318	0.553089
GDN_HUMAN	1.21491	0.77196		MYH11_HUMAN	0.238402	0.552861
LTOR4_HUMAN	1.07848	0.771763		SNX5_HUMAN	0.270985	0.551388
SYQ_HUMAN	1.46089	0.771711		ODPX_HUMAN	0.221836	0.549255
SRC_HUMAN	0.14869	0.76983		DDX56_HUMAN	1.12297	0.545609
IF2B_HUMAN	0.15392	0.768589		GALK1_HUMAN	0.378308	0.543711
ARPC5_HUMAN	1.65377	0.765049		TOM70_HUMAN	0.269791	0.543157
TPM4_HUMAN	1.09863	0.764342		GSH1_HUMAN	0.248899	0.542915
GSH1_HUMAN	0.512598	0.762232		CUL2_HUMAN	0.341914	0.542443
CHM4B_HUMAN	1.34036	0.760133		XPP1_HUMAN	0.185022	0.539822
TOLIP_HUMAN	1.19681	0.758829		TCPE_HUMAN	2.11313	0.539442
FKBP4_HUMAN	1.48981	0.758428		SEPT7_HUMAN	1.20354	0.536418
YTHD1_HUMAN	0.648369	0.75673		AT2A2_HUMAN	2.50508	0.536302
TNPO1_HUMAN	1.09952	0.756399		CPT1A_HUMAN	0.759087	0.534145
RL17_HUMAN	2.41159	0.755802		ATLA2_HUMAN	0.231447	0.53347
PTRD1_HUMAN	1.90035	0.755602		BTBD2_HUMAN	0.175615	0.529159
TPIS_HUMAN	1.89543	0.75556		RM19_HUMAN	0.16745	0.528946
RS12_HUMAN	1.74955	0.754973		B2L13_HUMAN	0.136101	0.528441
PSMD5_HUMAN	1.55941	0.754231		AKA10_HUMAN	0.218509	0.527791
CAN5_HUMAN	0.242491	0.753595		PRS7_HUMAN	0.867945	0.52698
RIDA_HUMAN	0.392469	0.753526		RECQ1_HUMAN	0.180869	0.524755
LYPL1_HUMAN	0.512431	0.752285		MTX2_HUMAN	0.131852	0.524396
GAPD1_HUMAN	0.264903	0.75228		OSBP1_HUMAN	0.954156	0.523775
ACLY_HUMAN	1.87466	0.751329		NUP62_HUMAN	0.0726526	0.520902
EIF3E_HUMAN	1.44763	0.751236		NB5R3_HUMAN	1.2648	0.520333
FETA_HUMAN	1.58459	0.750763		RCOR3_HUMAN	0.0997792	0.518031
ASPH_HUMAN	1.03892	0.748587		MIC60_HUMAN	2.13227	0.516944
DNM1L_HUMAN	0.964856	0.747513		G3BP2_HUMAN	1.12389	0.516766
P3H1_HUMAN	0.724048	0.746531		ODO1_HUMAN	0.124407	0.5157
GAR1_HUMAN	0.153298	0.74554		MCCB_HUMAN	0.729839	0.512776
EI2BD_HUMAN	0.419387	0.743695		STX5_HUMAN	0.206998	0.512106
PSMD7_HUMAN	1.96559	0.740678		MOGS_HUMAN	0.912406	0.510036
NUP37_HUMAN	0.502047	0.735194		PGDH_HUMAN	0.334378	0.50756
WASC5_HUMAN	0.338754	0.732918		SYRC_HUMAN	1.01186	0.507044
ARFG2_HUMAN	0.329943	0.732265		KMT5C_HUMAN	0.383244	0.506629
RL13A_HUMAN	1.98865	0.731916		UBAC2_HUMAN	0.12878	0.503445
SNX17_HUMAN	0.757055	0.730516		RPN1_HUMAN	2.33586	0.503152
G3P_HUMAN	2.88534	0.72836		BRI3B_HUMAN	0.781686	0.502366
RRP1_HUMAN	0.964981	0.728152		ACTZ_HUMAN	0.837207	0.501468
RPAB1_HUMAN	1.96903	0.727127		PYGL_HUMAN	1.51074	0.501157
TGM2_HUMAN	0.802418	0.725065		RS25_HUMAN	0.513146	0.501019
NOP14_HUMAN	0.841151	0.724825		NXF1_HUMAN	0.314064	0.500654
NUP93_HUMAN	0.64654	0.724648		PRP16_HUMAN	0.141468	0.499874
ATRAP_HUMAN	0.202902	0.724339		RB12B_HUMAN	0.398248	0.499572
PIMT_HUMAN	1.92708	0.724211		SBDS_HUMAN	0.98197	0.498401
MOCS3_HUMAN	0.356684	0.720994		UTRN_HUMAN	0.113144	0.497463
RS4X_HUMAN	1.33502	0.71911		TM9S3_HUMAN	0.124048	0.496263
RAB1B_HUMAN	1.87373	0.716661		ZN768_HUMAN	0.183553	0.495481
SART3_HUMAN	1.30233	0.716353		AT131_HUMAN	0.566301	0.495163
PI4P1_HUMAN	0.834186	0.713723		F120A_HUMAN	1.18047	0.495084
CLIC1_HUMAN	2.20916	0.712314		RAB3D_HUMAN	0.42685	0.493476
FA98B_HUMAN	0.290768	0.712282		ERLN2_HUMAN	3.74223	0.492745
T2FB_HUMAN	0.374062	0.711851		ATPB_HUMAN	2.48425	0.490804
ARPC3_HUMAN	2.27528	0.711776		ACTG_HUMAN	2.65801	0.490262
THTR_HUMAN	1.90531	0.711363		RL26_HUMAN	0.593093	0.489078
CNO11_HUMAN	0.920566	0.709497		CRTC3_HUMAN	0.0829533	0.485869
RL12_HUMAN	2.17555	0.706662		LRC40_HUMAN	1.8758	0.485234
SDSL_HUMAN	0.204741	0.706635		EPS15_HUMAN	0.135396	0.4852
SERC_HUMAN	2.00105	0.706173		LONM_HUMAN	0.871782	0.482317
GTF2I_HUMAN	3.20705	0.703027		SERPH_HUMAN	2.95638	0.478648
RS16_HUMAN	2.12977	0.701624		DNJA2_HUMAN	0.656869	0.477622
THOP1_HUMAN	0.391058	0.698469		RS18_HUMAN	1.19	0.476766
VAPB_HUMAN	0.274873	0.697833		PRS8_HUMAN	0.921865	0.476544
TMCO1_HUMAN	1.1698	0.697118		TBC15_HUMAN	0.108864	0.474628
PDIP2_HUMAN	0.980397	0.696954		CSN1_HUMAN	0.196331	0.474165
KAP0_HUMAN	1.20038	0.694666		RCN2_HUMAN	1.46529	0.471005
RHEB_HUMAN	0.814492	0.693395		SIN1_HUMAN	0.172372	0.469861
KCY_HUMAN	1.0029	0.69313		SYQ_HUMAN	2.02732	0.469279
SRSF9_HUMAN	2.98197	0.693109		CLCA_HUMAN	0.262352	0.469267
NDUS8_HUMAN	0.43259	0.692452		MBRL_HUMAN	0.157222	0.466884
SYVC_HUMAN	2.50807	0.691696		TRI26_HUMAN	0.275319	0.466849
CNN2_HUMAN	1.0364	0.690197		COPB2_HUMAN	1.36938	0.464525
NDUS2_HUMAN	0.501256	0.689053		PYC_HUMAN	1.29401	0.463225
HMCS1_HUMAN	1.08791	0.68768		VDAC2_HUMAN	1.54265	0.462337
QCR1_HUMAN	0.261018	0.684982		WDR36_HUMAN	0.120415	0.460752
EIF3I_HUMAN	1.09818	0.682364		TSK_HUMAN	0.154054	0.460339
PR40A_HUMAN	0.436173	0.681896		SYIC_HUMAN	2.3776	0.45785
SCIN_HUMAN	1.17423	0.680928		GLYM_HUMAN	2.01081	0.457568
ANX11_HUMAN	0.935967	0.679047		RS10_HUMAN	1.06338	0.456049
COTL1_HUMAN	0.132156	0.678012		UBQL2_HUMAN	0.16984	0.455923
IF2A_HUMAN	1.96439	0.677468		COPE_HUMAN	0.142504	0.455768
ABCF2_HUMAN	0.672783	0.677005		SCFD1_HUMAN	1.75677	0.455546
AL9A1_HUMAN	0.173884	0.676159		ACSL4_HUMAN	0.536391	0.45549
ILEU_HUMAN	0.559435	0.675872		DYN2_HUMAN	0.827625	0.454568
MCTS1_HUMAN	0.712166	0.675677		CRKL_HUMAN	0.31051	0.452494
PFD2_HUMAN	1.21003	0.675209		CHM4B_HUMAN	0.503947	0.452354
AGRG6_HUMAN	0.264121	0.674615		SRPRA_HUMAN	0.700374	0.45177
PCYXL_HUMAN	0.422055	0.672228		COIA1_HUMAN	0.39476	0.451572
MA2B1_HUMAN	0.500847	0.671403		FAKD4_HUMAN	0.203662	0.451334
NDUA5_HUMAN	0.499188	0.669424		SCYL2_HUMAN	1.08406	0.449087
PGAM1_HUMAN	1.03738	0.669094		SNX17_HUMAN	0.271445	0.445245
PSA5_HUMAN	1.39255	0.665833		DCTP1_HUMAN	0.249383	0.444618
HEMH_HUMAN	0.204439	0.665132		NDUF4_HUMAN	0.261669	0.444391
NAKD2_HUMAN	1.1363	0.662048		I20L2_HUMAN	0.164129	0.444134
RBP10_HUMAN	0.291066	0.661657		SART3_HUMAN	0.563987	0.442486
SDA1_HUMAN	0.44442	0.661142		PESC_HUMAN	0.231071	0.442459
HNRL2_HUMAN	1.41633	0.660011		SCP2_HUMAN	0.822047	0.441836
VAPA_HUMAN	0.20716	0.659788		FUBP3_HUMAN	0.694898	0.440759
RSSA_HUMAN	1.95778	0.658324		RPN2_HUMAN	0.984601	0.440235
ANR28_HUMAN	0.0715794	0.657707		P5CR2_HUMAN	0.973524	0.440025
NOL6_HUMAN	1.14456	0.657163		SAFB2_HUMAN	0.135627	0.439411
STRN3_HUMAN	0.422904	0.656472		GFPT1_HUMAN	1.45531	0.438032
PFKAM_HUMAN	1.16038	0.656285		NBR1_HUMAN	0.362295	0.437524
ELP3_HUMAN	0.380759	0.656206		RER1_HUMAN	1.52492	0.431882
NU155_HUMAN	0.665788	0.65537		OFUT1_HUMAN	0.0785499	0.431798
CND1_HUMAN	0.293356	0.654416		CMC2_HUMAN	1.4563	0.427551
LANC1_HUMAN	0.664467	0.654359		GNA11_HUMAN	0.20066	0.427133
FIBB_HUMAN	1.42191	0.653604		P5CS_HUMAN	2.15339	0.425628
BIEA_HUMAN	0.785425	0.65262		HTAI2_HUMAN	0.352544	0.424214
ATPK_HUMAN	1.06361	0.651779		IMDH1_HUMAN	0.287013	0.42357
DOPD_HUMAN	0.657637	0.650455		CAP1_HUMAN	0.620274	0.421314
GALT2_HUMAN	0.755907	0.648338		AAPK1_HUMAN	1.75101	0.419875
ST1A1_HUMAN	1.98275	0.647712		TBB5_HUMAN	3.14124	0.419614
PPIB_HUMAN	1.25117	0.645907		RL26L_HUMAN	1.29813	0.417063
COPA_HUMAN	3.48039	0.643755		RT18B_HUMAN	0.309542	0.414297
CCN1_HUMAN	1.45304	0.643682		CPSF3_HUMAN	0.281635	0.414147
WFS1_HUMAN	0.214685	0.642918		4F2_HUMAN	0.523981	0.413564
GNAS2_HUMAN	0.500673	0.641315		TIAR_HUMAN	0.124146	0.413079
PPIA_HUMAN	1.46933	0.637844		EI2BA_HUMAN	0.399938	0.408825
AIMP1_HUMAN	1.52236	0.637369		SYLC_HUMAN	0.590332	0.406735
TIM16_HUMAN	0.240994	0.636864		SUGP2_HUMAN	0.302353	0.406138
SYYM_HUMAN	0.296424	0.636723		VATH_HUMAN	0.32962	0.40586
UTRN_HUMAN	0.352273	0.634809		RS8_HUMAN	1.8472	0.40515
PSA6_HUMAN	1.0561	0.634576		RAB18_HUMAN	0.729552	0.403225
GALE_HUMAN	0.597803	0.634173		HAX1_HUMAN	1.58434	0.402984
NEUA_HUMAN	0.592571	0.630074		CSK2B_HUMAN	0.0719042	0.402979
KAPCA_HUMAN	1.61785	0.628104		RN213_HUMAN	0.13984	0.402632
ARP2_HUMAN	0.789174	0.626512		COF2_HUMAN	0.467527	0.400609
RL7L_HUMAN	1.50113	0.625625		PAK2_HUMAN	0.64842	0.399798
U2AF2_HUMAN	0.284072	0.624344		GUAA_HUMAN	0.223135	0.399771
KCAB2_HUMAN	0.400587	0.623419		RT09_HUMAN	0.147856	0.398457
SSRA_HUMAN	0.342552	0.621927		RBM15_HUMAN	0.577185	0.394986
PHB2_HUMAN	1.67136	0.621069		RS29_HUMAN	0.90964	0.39433
MACF1_HUMAN	0.524788	0.618844		CLGN_HUMAN	0.25848	0.393896
DPM1_HUMAN	1.30518	0.61878		PSB4_HUMAN	0.138625	0.391366
EMC1_HUMAN	0.471536	0.618317		SDCB1_HUMAN	0.371397	0.390662
CENPV_HUMAN	1.89051	0.618153		NUP37_HUMAN	0.140977	0.39014
MDHM_HUMAN	0.948837	0.61776		KCRB_HUMAN	0.531319	0.385618
LMNB1_HUMAN	1.61671	0.61766		PPIG_HUMAN	0.173041	0.385391
WDR46_HUMAN	0.476659	0.616876		MCA3_HUMAN	0.319751	0.384405
NCKP1_HUMAN	0.292482	0.616634		NUP35_HUMAN	0.266713	0.382013
SPT6H_HUMAN	1.03952	0.61641		ARPC5_HUMAN	1.30785	0.380534
VPP3_HUMAN	0.63308	0.613328		ARHG2_HUMAN	2.2201	0.378523
GOT1B_HUMAN	0.392974	0.61264		TBG1_HUMAN	0.552146	0.378348
ZN638_HUMAN	0.235222	0.611451		RL28_HUMAN	1.12778	0.378158
RB_HUMAN	1.2098	0.610038		ARL2_HUMAN	0.101069	0.378076
GABT_HUMAN	0.604307	0.60967		NOP56_HUMAN	1.27027	0.376908
CAZA1_HUMAN	1.07965	0.607799		PXMP4_HUMAN	0.171881	0.371123
SGMR1_HUMAN	0.111076	0.604102		VWA8_HUMAN	0.400547	0.37076
RAB6A_HUMAN	4.47474	0.602978		FRIH_HUMAN	0.165911	0.368804
GNL3_HUMAN	0.6595	0.601623		DCTN3_HUMAN	0.847788	0.36865
DC1L1_HUMAN	0.363256	0.600619		ST1A4_HUMAN	0.233297	0.364323
HACL1_HUMAN	0.125475	0.599747		TMOD3_HUMAN	1.45522	0.364007
PFD3_HUMAN	0.311845	0.599394		CDC16_HUMAN	0.074955	0.362761
AK1C1_HUMAN	1.28661	0.598226		RAB6A_HUMAN	0.362077	0.361618
CTNB1_HUMAN	0.216225	0.597603		PGRC2_HUMAN	0.238672	0.361234
COX5B_HUMAN	1.76214	0.594771		ABCE1_HUMAN	0.346568	0.360352
PGM2_HUMAN	0.469481	0.594729		H2AY_HUMAN	1.5787	0.360291
BAF_HUMAN	2.36621	0.593385		LICH_HUMAN	0.307186	0.357313
TIM13_HUMAN	0.878543	0.591285		NPL4_HUMAN	0.142305	0.355824
ACSL3_HUMAN	4.83117	0.590998		MYL1_HUMAN	0.735804	0.354613
ATPO_HUMAN	1.92343	0.590206		DYHC1_HUMAN	2.33227	0.353126
MCCB_HUMAN	1.67842	0.589189		PGAM5_HUMAN	0.256289	0.352977
GIPC1_HUMAN	0.119844	0.588883		NOMO2_HUMAN	0.494831	0.352603
RHOG_HUMAN	0.607906	0.588786		CAVN1_HUMAN	0.125616	0.351551
GPAA1_HUMAN	0.470661	0.587527		TMED2_HUMAN	0.29457	0.347969
CSK21_HUMAN	1.82114	0.586308		ASNS_HUMAN	0.751578	0.345758
LUZP1_HUMAN	0.0999101	0.586306		CDC73_HUMAN	0.300421	0.344759
PROS_HUMAN	0.34406	0.58526		TIF1B_HUMAN	1.18879	0.341872
YTHD2_HUMAN	0.194665	0.585172		H32_HUMAN	1.29497	0.341521
AK1C2_HUMAN	1.27345	0.584515		FXR2_HUMAN	0.315652	0.338647
RHOF_HUMAN	1.46616	0.584132		NU160_HUMAN	0.0871043	0.336463
ASCC3_HUMAN	0.215733	0.583473		GALT2_HUMAN	0.218747	0.334119
ST7_HUMAN	0.11569	0.583464		RGN_HUMAN	0.309553	0.333666
RM01_HUMAN	0.801427	0.582508		PI4P1_HUMAN	0.273185	0.333279
SP16H_HUMAN	1.48811	0.581591		RS13_HUMAN	0.513963	0.332931
SC31A_HUMAN	0.44258	0.580839		CALU_HUMAN	0.470577	0.330593
TF2H4_HUMAN	1.34906	0.580771		KEAP1_HUMAN	0.228787	0.330184
DUS3_HUMAN	0.911614	0.580401		RDH11_HUMAN	0.718165	0.329058
RRP44_HUMAN	0.898217	0.579775		RPB2_HUMAN	0.25706	0.328959
U520_HUMAN	1.44496	0.578912		ESTD_HUMAN	0.0535023	0.328327
RL10_HUMAN	1.44642	0.578619		SYDC_HUMAN	1.82889	0.327097
RER1_HUMAN	2.33391	0.577773		OPA1_HUMAN	0.971241	0.325947
PCYOX_HUMAN	0.783974	0.577347		RM21_HUMAN	1.54421	0.32523
DCTN4_HUMAN	1.47499	0.575852		DKC1_HUMAN	0.516957	0.324396
DJC10_HUMAN	0.957664	0.574589		CAPZB_HUMAN	0.716927	0.324099
MARE1_HUMAN	0.613981	0.573331		COPG1_HUMAN	1.40206	0.322621
DCXR_HUMAN	0.870186	0.571745		PUR2_HUMAN	1.3425	0.322176
MET7A_HUMAN	0.907384	0.571297		L2GL1_HUMAN	0.094355	0.319868
B2L13_HUMAN	0.237324	0.570155		PLOD3_HUMAN	0.443169	0.315693
CAPZB_HUMAN	1.23078	0.569875		TCPG_HUMAN	1.16477	0.315382
RS14_HUMAN	2.31463	0.565609		PCOC2_HUMAN	0.363049	0.314568
RAB14_HUMAN	1.60255	0.56494		RL23A_HUMAN	1.28823	0.314495
GSHB_HUMAN	0.659142	0.563737		TIM13_HUMAN	0.105072	0.313882
HXK1_HUMAN	0.178885	0.562381		RS14_HUMAN	1.22082	0.306866
ARC1B_HUMAN	3.43459	0.561657		RL22_HUMAN	1.70282	0.305907
PP1R7_HUMAN	0.43431	0.56145		RAP1B_HUMAN	0.203126	0.305669
SNAA_HUMAN	0.839564	0.560129		TXND5_HUMAN	0.555111	0.305465
CYTB_HUMAN	0.770076	0.559079		WDR12_HUMAN	0.246447	0.301141
PRP8_HUMAN	2.57177	0.558142		SRCH_HUMAN	0.097288	0.300545
AHSA1_HUMAN	1.22979	0.556137		ACSL5_HUMAN	0.214463	0.300493
SUGP2_HUMAN	0.797899	0.555867		PTSS1_HUMAN	0.432224	0.300201
HCD2_HUMAN	1.5354	0.554314		TEBP_HUMAN	0.232086	0.30001
SC24B_HUMAN	0.226814	0.554138		COR1B_HUMAN	0.358558	0.299205
VTNC_HUMAN	2.51612	0.552714		CHD4_HUMAN	0.0651158	0.299019
KC1A_HUMAN	0.835818	0.552713		KPYM_HUMAN	1.22932	0.29878
TM256_HUMAN	0.0961385	0.552653		PSD10_HUMAN	0.176943	0.298212
RBX1_HUMAN	0.991968	0.551878		ZN326_HUMAN	1.43829	0.295557
RAB32_HUMAN	0.870709	0.551453		PLAP_HUMAN	0.104285	0.295298
AK1C3_HUMAN	1.54919	0.551186		EMC7_HUMAN	0.16332	0.295141
COMDA_HUMAN	0.42303	0.548282		MCM3_HUMAN	0.277631	0.290802
PSMD1_HUMAN	0.772069	0.545873		DHB12_HUMAN	0.590963	0.29027
SRP68_HUMAN	0.943187	0.545777		RL27_HUMAN	0.362519	0.290203
GT251_HUMAN	1.24953	0.543946		PLIN2_HUMAN	1.15882	0.290202
SSRP1_HUMAN	2.37555	0.543798		RLA2_HUMAN	0.382117	0.286455
ABCE1_HUMAN	1.13144	0.5421		ERF1_HUMAN	1.05941	0.285934
HM13_HUMAN	0.508957	0.540828		PLOD1_HUMAN	0.166932	0.284567
R39L5_HUMAN	1.61784	0.540784		2A5G_HUMAN	0.736752	0.282603
EMC3_HUMAN	1.2948	0.54039		NPM_HUMAN	1.29411	0.282392
RL22_HUMAN	1.12956	0.538992		ACO13_HUMAN	0.0522622	0.281377
VDAC1_HUMAN	0.600251	0.538339		COG7_HUMAN	0.0665647	0.281203
RADI_HUMAN	0.371727	0.537556		VPS35_HUMAN	0.510446	0.279475
RS6_HUMAN	1.27381	0.534991		AL1B1_HUMAN	0.700169	0.278665
RNF5_HUMAN	0.139516	0.534536		SIAT1_HUMAN	0.358642	0.278664
MGST1_HUMAN	2.77105	0.531827		DCA10_HUMAN	0.0808627	0.277479
GHC2_HUMAN	0.364202	0.531452		EF1B_HUMAN	0.195375	0.27663
PCBP1_HUMAN	1.92476	0.531241		MCM5_HUMAN	0.252725	0.275455
ESYT2_HUMAN	0.173431	0.530718		CENPV_HUMAN	0.413058	0.272899
TR150_HUMAN	0.531456	0.530111		TBA1B_HUMAN	2.14986	0.270846
FABPL_HUMAN	0.264849	0.5298		SYEP_HUMAN	0.811596	0.270174
TIF1B_HUMAN	2.0679	0.529283		TBA1C_HUMAN	3.39149	0.269308
SCP2_HUMAN	0.370579	0.528702		RBM25_HUMAN	0.0541912	0.268701
G6PE_HUMAN	0.331003	0.528264		WASC5_HUMAN	0.305602	0.266119
SSBP_HUMAN	0.915238	0.527609		ABCD3_HUMAN	0.387591	0.266107
DCTP1_HUMAN	0.362524	0.526643		TMCO1_HUMAN	0.279021	0.266074
RL11_HUMAN	1.92355	0.526064		NDUAD_HUMAN	0.0605284	0.264466
TF65_HUMAN	0.673119	0.524501		TM35B_HUMAN	0.142766	0.264336
GFPT1_HUMAN	2.25113	0.521562		RL15_HUMAN	1.67268	0.263192
RAB2A_HUMAN	2.79659	0.520902		ECHB_HUMAN	0.758092	0.261978
BTAF1_HUMAN	0.174563	0.51919		RB11B_HUMAN	1.22691	0.261782
ECI1_HUMAN	0.282296	0.518725		RDH13_HUMAN	0.138106	0.259306
CYBP_HUMAN	1.41962	0.517613		AP2A1_HUMAN	0.654551	0.257912
RLA0_HUMAN	2.93265	0.516367		LMF2_HUMAN	0.392297	0.257038
PTN1_HUMAN	1.43244	0.514635		NRP1_HUMAN	0.111296	0.257012
GLPK_HUMAN	0.368988	0.513303		DHC24_HUMAN	0.763235	0.256838
ASNS_HUMAN	0.847513	0.51318		ADNP_HUMAN	0.255894	0.25656
CBX5_HUMAN	0.200522	0.513153		RS26_HUMAN	2.40713	0.256506
PSA4_HUMAN	0.376083	0.510523		HS90A_HUMAN	1.03463	0.256066
MAGT1_HUMAN	0.675343	0.510001		ACTC_HUMAN	1.53876	0.254067
PCOC2_HUMAN	0.278317	0.509892		MED16_HUMAN	0.107934	0.25298
RM14_HUMAN	0.184075	0.509809		METK2_HUMAN	0.571107	0.251031
NPC2_HUMAN	0.181635	0.509743		CBX5_HUMAN	0.0693325	0.249928
RINI_HUMAN	0.930521	0.509534		OST48_HUMAN	0.43846	0.245465
APOE_HUMAN	2.28288	0.50877		RCC1L_HUMAN	0.0895664	0.243151
PAAT_HUMAN	0.140005	0.507535		NSF_HUMAN	0.545133	0.241236
SPTA1_HUMAN	0.0623197	0.507109		WDR61_HUMAN	0.101929	0.241124
ACOT9_HUMAN	0.389745	0.504785		H15_HUMAN	0.799187	0.241116
HMGCL_HUMAN	0.525358	0.504701		NDKM_HUMAN	0.172115	0.241012
RAB18_HUMAN	1.22417	0.501454		SPT6H_HUMAN	0.832164	0.240238
FA50A_HUMAN	0.485913	0.500892		ERP44_HUMAN	0.169158	0.240145
LMAN1_HUMAN	0.906075	0.500683		PARP1_HUMAN	0.434066	0.239877
PECR_HUMAN	0.443868	0.500594		STBD1_HUMAN	0.0890028	0.239823
AATF_HUMAN	0.293182	0.498252		AAAS_HUMAN	0.110964	0.239202
RM16_HUMAN	0.285015	0.496724		SYVC_HUMAN	1.05926	0.237968
6PGL_HUMAN	0.350618	0.49464		MGN2_HUMAN	0.196795	0.237632
EF1A1_HUMAN	2.32159	0.494267		KS6A3_HUMAN	3.25717	0.236776
CO5_HUMAN	0.70507	0.493424		PRS10_HUMAN	0.322058	0.235447
ICAM1_HUMAN	0.819971	0.492229		ERH_HUMAN	0.235094	0.234939
HNRDL_HUMAN	0.54898	0.492192		TCPD_HUMAN	0.929085	0.234638
AK1A1_HUMAN	0.255888	0.492013		G6PE_HUMAN	0.126804	0.234561
THTM_HUMAN	1.45118	0.491907		CUL5_HUMAN	0.0612191	0.234149
CDK2_HUMAN	0.163132	0.491386		EEA1_HUMAN	0.0698452	0.233162
CLPX_HUMAN	0.599812	0.490294		SND1_HUMAN	0.86015	0.233077
PURB_HUMAN	0.178263	0.489795		OPTN_HUMAN	0.085268	0.230866
DNJA1_HUMAN	1.33886	0.487437		AP3M1_HUMAN	0.692103	0.228961
H14_HUMAN	2.68249	0.485978		DUS9_HUMAN	0.141793	0.223859
TES_HUMAN	0.34745	0.48411		PDXD1_HUMAN	0.135543	0.223443
H90B2_HUMAN	0.298749	0.482479		SCAM3_HUMAN	0.0646303	0.223164
PSME2_HUMAN	0.153792	0.481662		TMTC3_HUMAN	0.0617297	0.220932
ATM_HUMAN	0.182488	0.481086		COX20_HUMAN	0.0501229	0.220371
ABLM3_HUMAN	0.479666	0.481048		SGT1_HUMAN	0.24785	0.220218
H15_HUMAN	0.755075	0.480597		GALT1_HUMAN	0.0841848	0.216121
CRK_HUMAN	0.831436	0.480481		FAS_HUMAN	1.59455	0.215779
STBD1_HUMAN	0.153373	0.480287		PRP4_HUMAN	0.173777	0.215187
IDH3G_HUMAN	0.287746	0.479779		XPO2_HUMAN	0.768241	0.214881
SND1_HUMAN	1.27804	0.477738		ABCF1_HUMAN	0.243335	0.214512
FBRL_HUMAN	1.10836	0.477627		COPD_HUMAN	0.934595	0.21244
SC11A_HUMAN	0.286084	0.476527		SMCE1_HUMAN	0.139449	0.210952
MED16_HUMAN	0.385815	0.476437		SC24C_HUMAN	0.751957	0.210837
BACH_HUMAN	0.745405	0.473826		GAR1_HUMAN	0.0908866	0.208735
RL35_HUMAN	1.27407	0.470909		ACSA_HUMAN	0.176229	0.206278
MDHC_HUMAN	0.628688	0.468457		RS24_HUMAN	0.764845	0.205576
REEP6_HUMAN	0.0806845	0.466214		PDZ11_HUMAN	0.0564123	0.204089
MCM6_HUMAN	0.520592	0.465981		EF2_HUMAN	2.00515	0.203779
EPS15_HUMAN	0.353978	0.465109		AGR2_HUMAN	0.0786964	0.201253
PP1A_HUMAN	1.4673	0.463337		SPEB_HUMAN	0.0413713	0.198946
DFFA_HUMAN	0.186841	0.459857		OXSR1_HUMAN	0.145351	0.198638
SELB_HUMAN	0.221442	0.459157		RAB5B_HUMAN	0.136564	0.198451
USP9X_HUMAN	0.335817	0.454921		ENAH_HUMAN	0.0573133	0.197877
DHRS7_HUMAN	0.459153	0.454426		HSPB1_HUMAN	0.698109	0.197241
ARF5_HUMAN	0.274221	0.454142		LAMB1_HUMAN	0.0762593	0.192226
CHP1_HUMAN	0.224044	0.453046		DHB11_HUMAN	0.764609	0.191475
HLAH_HUMAN	0.158318	0.452653		SDF2_HUMAN	0.0675386	0.191302
SBDS_HUMAN	0.641062	0.452425		EIF3I_HUMAN	0.226319	0.189465
RS30_HUMAN	0.622072	0.452353		PTN23_HUMAN	0.0701562	0.188312
ML12B_HUMAN	2.77861	0.452034		SEC13_HUMAN	0.276455	0.187653
WDR61_HUMAN	0.329736	0.451172		H1BP3_HUMAN	0.112195	0.187317
SRXN1_HUMAN	0.49807	0.450797		HSDL2_HUMAN	2.10251	0.185265
TM205_HUMAN	0.439766	0.450668		MBB1A_HUMAN	0.117069	0.183665
UBXN4_HUMAN	0.423874	0.450374		COPB_HUMAN	0.49864	0.183313
SODC_HUMAN	0.979945	0.448023		TBB4B_HUMAN	0.8284	0.183155
DCD_HUMAN	0.130526	0.447925		STAT3_HUMAN	0.103071	0.177959
NUMA1_HUMAN	0.276093	0.447851		TR112_HUMAN	0.189658	0.177891
SNAPN_HUMAN	0.307251	0.447843		HACD3_HUMAN	0.560812	0.176925
PCSK6_HUMAN	0.159709	0.44545		COASY_HUMAN	0.208152	0.175361
NEUR1_HUMAN	0.261457	0.444567		HS90B_HUMAN	1.44051	0.173291
ARL1_HUMAN	0.476537	0.444243		EIF3L_HUMAN	0.143699	0.171942
NPA1P_HUMAN	0.136621	0.444114		PIR_HUMAN	0.224847	0.171809
ESYT1_HUMAN	0.617882	0.442819		TM263_HUMAN	0.20417	0.171631
SNR40_HUMAN	0.756144	0.44265		SF3B5_HUMAN	0.0619254	0.169125
PROF1_HUMAN	1.39176	0.4424		RS3A_HUMAN	0.36693	0.168829
STML2_HUMAN	0.834008	0.442196		ARL8B_HUMAN	0.140277	0.166345
IMDH1_HUMAN	0.35578	0.441802		LGAT1_HUMAN	0.214457	0.165732
COMD1_HUMAN	0.204463	0.439214		PHB2_HUMAN	1.18584	0.164542
GNA11_HUMAN	0.695709	0.438862		NU107_HUMAN	0.141751	0.162393
PUR2_HUMAN	1.02313	0.437738		GSTK1_HUMAN	0.121946	0.161258
PSME3_HUMAN	0.398134	0.435609		PPIF_HUMAN	0.0413797	0.15884
MPC2_HUMAN	0.514273	0.434402		CPSM_HUMAN	0.459423	0.153754
VPP1_HUMAN	0.123685	0.432774		RL24_HUMAN	0.855746	0.152912
WDR18_HUMAN	1.41306	0.432257		HNRH2_HUMAN	0.062472	0.152562
LMNB2_HUMAN	0.812444	0.430675		SSRP1_HUMAN	0.253893	0.151455
ODP2_HUMAN	0.74167	0.430654		THUM3_HUMAN	0.198884	0.150224
ELMO2_HUMAN	0.120117	0.42912		RS2_HUMAN	0.62745	0.147588
CYB5B_HUMAN	0.160582	0.428259		AFG32_HUMAN	0.0836327	0.147527
AL8A1_HUMAN	0.222151	0.427867		KAPCA_HUMAN	0.263252	0.147345
RS3A_HUMAN	2.00084	0.427695		SYWC_HUMAN	0.130166	0.147319
SYDM_HUMAN	0.545192	0.427621		DRG2_HUMAN	0.106938	0.146676
VPS29_HUMAN	0.68759	0.427353		RL7A_HUMAN	0.278127	0.144665
BASI_HUMAN	0.393535	0.425371		SYNM_HUMAN	0.0457083	0.143868
PNCB_HUMAN	0.259142	0.423773		NCOA4_HUMAN	0.0576018	0.142745
ROA0_HUMAN	2.34445	0.423509		RBP2_HUMAN	0.168719	0.141973
DX39A_HUMAN	0.582998	0.422662		ASSY_HUMAN	0.561827	0.140594
VPS25_HUMAN	0.953677	0.421855		HLTF_HUMAN	0.11489	0.140476
BRCC3_HUMAN	0.168048	0.421449		APOL2_HUMAN	0.039479	0.139999
NSMA3_HUMAN	0.1407	0.421156		S12A6_HUMAN	0.341373	0.139088
LGMN_HUMAN	0.266507	0.420151		NOP10_HUMAN	0.0789953	0.138528
SEC13_HUMAN	0.463414	0.419185		BAG2_HUMAN	0.234202	0.138021
AP1B1_HUMAN	0.360483	0.418846		EIF3C_HUMAN	0.726681	0.137626
KAD4_HUMAN	1.58399	0.418629		FETA_HUMAN	0.0890278	0.134571
ECHA_HUMAN	2.64471	0.418477		ODP2_HUMAN	0.268828	0.134404
FEN1_HUMAN	1.10418	0.41831		TM214_HUMAN	0.0940834	0.132928
CPSF1_HUMAN	0.362406	0.418073		RS23_HUMAN	0.176089	0.129996
DYL2_HUMAN	1.30252	0.416242		BLVRB_HUMAN	0.145741	0.12724
KPCA_HUMAN	0.568585	0.416156		BYST_HUMAN	0.034396	0.126486
RPR1B_HUMAN	0.365397	0.415371		RM38_HUMAN	0.129167	0.126118
PABP2_HUMAN	1.86973	0.414946		MTX1_HUMAN	0.0671598	0.125495
VAT1_HUMAN	0.850706	0.414616		UBA1_HUMAN	0.4444	0.124111
LRC59_HUMAN	0.846811	0.414219		TAXB1_HUMAN	0.0879077	0.12343
IVD_HUMAN	0.109067	0.414208		MVD1_HUMAN	0.0959636	0.123238
P5CR2_HUMAN	0.825819	0.413925		TCAF1_HUMAN	0.370654	0.12076
RUVB2_HUMAN	1.0954	0.413356		ALDOC_HUMAN	0.0284155	0.119752
NAT10_HUMAN	2.0681	0.411812		EMC3_HUMAN	0.0218835	0.1188
ACTG_HUMAN	2.69579	0.409722		DRG1_HUMAN	0.0426777	0.117455
NDKA_HUMAN	0.091124	0.407125		PTBP1_HUMAN	0.183809	0.117348
SF3B5_HUMAN	0.101464	0.405581		DHX9_HUMAN	0.835249	0.116709
PGAM5_HUMAN	0.866406	0.404878		SC11A_HUMAN	0.287462	0.116363
RM41_HUMAN	1.18393	0.404614		PTRD1_HUMAN	0.0330351	0.113499
VDAC2_HUMAN	1.04179	0.40458		IMA5_HUMAN	0.327479	0.112984
SET_HUMAN	0.0940999	0.404496		GSHR_HUMAN	0.570467	0.112748
QCR8_HUMAN	0.149717	0.40317		G3BP1_HUMAN	0.141425	0.111417
PCNA_HUMAN	1.08354	0.403083		ARC1B_HUMAN	0.284104	0.111173
NQO1_HUMAN	0.782228	0.403007		RS16_HUMAN	0.209117	0.111018
HNRPQ_HUMAN	1.0295	0.402753		CCN1_HUMAN	0.279598	0.110493
DHB12_HUMAN	1.08591	0.399964		UBP15_HUMAN	0.0355201	0.110484
ITIH2_HUMAN	0.649341	0.398778		DDB1_HUMAN	0.315735	0.107753
C102A_HUMAN	0.211241	0.398607		LARP1_HUMAN	0.171164	0.105732
HAT1_HUMAN	0.210955	0.393549		HSDL1_HUMAN	0.0793492	0.105307
DPP3_HUMAN	0.744159	0.391726		DHX15_HUMAN	0.511882	0.10517
PLOD3_HUMAN	0.725634	0.390351		RRP44_HUMAN	0.21835	0.104723
LACB2_HUMAN	0.117522	0.390172		CLH1_HUMAN	0.740227	0.104404
MYO1B_HUMAN	2.98446	0.383637		RT25_HUMAN	0.0204151	0.103496
MTREX_HUMAN	0.187848	0.383209		DNLI3_HUMAN	0.0362351	0.102592
QCR2_HUMAN	1.01222	0.382829		AAAT_HUMAN	0.0445943	0.10231
SSH1_HUMAN	0.142259	0.382222		STAU1_HUMAN	0.205999	0.101856
CSN6_HUMAN	1.3243	0.379086		UGDH_HUMAN	0.465487	0.101221
UCHL5_HUMAN	0.0841352	0.379015		CATB_HUMAN	0.072052	0.100336
SIN1_HUMAN	0.727289	0.378962		T126A_HUMAN	0.0428312	0.100319
WDR3_HUMAN	1.79013	0.378284		GPI8_HUMAN	0.162565	0.0978632
UGGG1_HUMAN	0.14806	0.378185		HTR5A_HUMAN	0.0637966	0.0970532
GLCM_HUMAN	0.0864023	0.37782		UTP11_HUMAN	0.0224552	0.0962081
1433Z_HUMAN	1.09152	0.375711		DYST_HUMAN	0.0303788	0.0961184
PHB1_HUMAN	0.880296	0.37555		ACADV_HUMAN	0.439908	0.095727
CDC27_HUMAN	0.20714	0.374908		ST1A1_HUMAN	0.110959	0.0955324
RAB5A_HUMAN	0.522018	0.373382		LAS1L_HUMAN	0.0260261	0.0952717
CC50A_HUMAN	0.137504	0.372244		RS7_HUMAN	0.145731	0.0937605
TMOD1_HUMAN	0.440046	0.372184		KIF2A_HUMAN	0.0307871	0.0932283
NOL7_HUMAN	0.177139	0.371666		NCKX1_HUMAN	0.0458448	0.0909222
IMB1_HUMAN	0.777544	0.37116		TKFC_HUMAN	0.0356386	0.0908893
NOMO2_HUMAN	0.577144	0.37092		AP1G1_HUMAN	0.253947	0.0903915
RT11_HUMAN	0.125214	0.370131		RL27A_HUMAN	0.272546	0.0897366
MATR3_HUMAN	0.343772	0.369114		SC23B_HUMAN	0.0896835	0.0885502
ARI3A_HUMAN	0.65833	0.368252		HACL2_HUMAN	0.0440745	0.0885286
PLAP_HUMAN	0.0918027	0.365824		BRCC3_HUMAN	0.042284	0.0847301
LRRF2_HUMAN	0.229956	0.365595		DHRS3_HUMAN	0.0278736	0.0840367
OFUT1_HUMAN	0.149124	0.365267		SYRM_HUMAN	0.0171163	0.0834035
VMP1_HUMAN	0.122033	0.365101		GCP60_HUMAN	0.0377225	0.0831141
LARP7_HUMAN	0.146025	0.365051		SNX1_HUMAN	0.0543247	0.0820824
GSTP1_HUMAN	1.07182	0.364996		RS27A_HUMAN	0.346153	0.0769205
GRWD1_HUMAN	0.602454	0.364098		RL23_HUMAN	0.186646	0.0767876
RS19_HUMAN	0.950053	0.362796		PDIA6_HUMAN	0.192395	0.0763852
CN37_HUMAN	0.317412	0.359858		DDX17_HUMAN	0.299527	0.0758835
CBX1_HUMAN	0.12239	0.358264		CDK2_HUMAN	0.0215308	0.0750413
ACADV_HUMAN	0.66189	0.358088		AP3B1_HUMAN	0.080861	0.0734231
EIF3B_HUMAN	0.609611	0.357303		GIPC1_HUMAN	0.0419865	0.0732838
RL19_HUMAN	0.611429	0.356189		RAD9A_HUMAN	0.0779336	0.0724452
RL36A_HUMAN	1.07053	0.355175		SC23A_HUMAN	0.262196	0.0702664
RAD9A_HUMAN	0.131592	0.351478		SAMH1_HUMAN	0.0302757	0.0699288
EMC2_HUMAN	0.155558	0.351019		KAP0_HUMAN	0.0662912	0.0693324
PRDX1_HUMAN	1.27891	0.350183		BACH_HUMAN	0.122307	0.0682344
SF01_HUMAN	0.088766	0.350101		RAB10_HUMAN	0.0406302	0.0677455
INT1_HUMAN	0.372794	0.34995		PDIA4_HUMAN	0.316056	0.0672007
UBP14_HUMAN	0.50059	0.347922		RABL3_HUMAN	0.0146597	0.0670246
ERLN2_HUMAN	1.33688	0.347818		ECHA_HUMAN	0.806715	0.0666761
PRDX6_HUMAN	0.960574	0.345628		DJC13_HUMAN	0.0534286	0.0664339
RL6_HUMAN	0.85541	0.345293		GNL1_HUMAN	0.0299282	0.065966
RBM39_HUMAN	0.76885	0.345273		PFD3_HUMAN	0.0253906	0.0636812
ARPC2_HUMAN	0.955981	0.34281		TRAM1_HUMAN	0.166575	0.0628945
CUL1_HUMAN	0.140027	0.340494		RL31_HUMAN	0.219109	0.0626408
PA1B3_HUMAN	0.381965	0.339908		EIF3F_HUMAN	0.0786579	0.061759
AGK_HUMAN	0.608276	0.339096		MSH2_HUMAN	0.0115645	0.0607177
RRS1_HUMAN	0.833001	0.338451		NIP7_HUMAN	0.0359592	0.0593163
ACDSB_HUMAN	0.645554	0.335668		PCYOX_HUMAN	0.357181	0.0591968
LTOR3_HUMAN	0.275981	0.335202		ACBD5_HUMAN	0.0129075	0.0587734
P5CR1_HUMAN	1.21876	0.334615		UBC12_HUMAN	0.0194466	0.0579532
PPIH_HUMAN	0.251218	0.334273		DHE3_HUMAN	0.126438	0.0553433
CADH2_HUMAN	0.10613	0.331641		XPO1_HUMAN	0.0437933	0.0547171
NELFB_HUMAN	0.160555	0.330954		CRTAP_HUMAN	0.074315	0.0546974
TRM1L_HUMAN	0.219223	0.329545		PSDE_HUMAN	0.0442612	0.0543737
SCO2_HUMAN	0.110256	0.329354		RS3_HUMAN	0.0903975	0.0535606
HSP74_HUMAN	0.24323	0.326718		UBXN4_HUMAN	0.0278512	0.0507404
AP2M1_HUMAN	0.705892	0.326617		IF4H_HUMAN	0.0585852	0.0503213
LDHA_HUMAN	1.21097	0.32474		IF4A1_HUMAN	0.224641	0.049166
LORF1_HUMAN	0.0710864	0.324071		HNRH1_HUMAN	0.231295	0.0481361
COG1_HUMAN	0.0887499	0.322495		PSMD7_HUMAN	0.0567399	0.0470489
CLGN_HUMAN	0.260952	0.321927		ETFB_HUMAN	0.0197353	0.0456298
CSN7B_HUMAN	0.309174	0.3191		PPCS_HUMAN	0.0738216	0.0443875
TMX3_HUMAN	0.189816	0.318936		IF2B3_HUMAN	0.04511	0.0439641
CDC16_HUMAN	0.0884689	0.317897		NQO1_HUMAN	0.138502	0.0430059
ECHB_HUMAN	1.2678	0.316417		RT17_HUMAN	0.0352083	0.0426467
CACP_HUMAN	0.15022	0.316358		ML12B_HUMAN	0.158651	0.0415862
RL14_HUMAN	0.388138	0.315238		ZN638_HUMAN	0.0458496	0.0411096
KAP2_HUMAN	0.345759	0.314435		HSP76_HUMAN	0.169729	0.040405
SEPT2_HUMAN	0.572737	0.313919		RL32_HUMAN	0.0719778	0.0380583
PCID2_HUMAN	0.26213	0.313884		STAU2_HUMAN	0.0110601	0.0366628
6PGD_HUMAN	0.376291	0.313535		PP1G_HUMAN	0.0107028	0.0348819
SYTM_HUMAN	0.144601	0.313475		SCRB1_HUMAN	0.0106371	0.0341127
RAB9A_HUMAN	0.32534	0.313241		MK01_HUMAN	0.0397331	0.0329084
SF3A2_HUMAN	0.149832	0.311933		DHCR7_HUMAN	0.218755	0.0326738
RL26L_HUMAN	0.738142	0.309695		TBB2B_HUMAN	0.0169392	0.0319134
HIBCH_HUMAN	0.179235	0.309638		SYLM_HUMAN	0.00757167	0.0298113
SC16A_HUMAN	0.619429	0.307843		AGO2_HUMAN	0.0429635	0.0297817
TM263_HUMAN	0.403271	0.307078		HSP7C_HUMAN	0.157972	0.0278991
SUCB1_HUMAN	0.260556	0.306295		MYADM_HUMAN	0.0203339	0.0275195
DHE3_HUMAN	0.796808	0.305188		PAPD1_HUMAN	0.0177195	0.025696
KS6A1_HUMAN	0.143738	0.304886		SEH1_HUMAN	0.00769181	0.0229314
TIRR_HUMAN	0.344229	0.304648		ROA0_HUMAN	0.0520034	0.0206995
LYAG_HUMAN	0.412071	0.303852		PARP4_HUMAN	0.0113366	0.0204301
EF1G_HUMAN	0.833023	0.303501		DDX46_HUMAN	0.00524209	0.0197643
SYLC_HUMAN	0.750846	0.302925		SYCC_HUMAN	0.00393938	0.0194564
ALDH2_HUMAN	0.732898	0.302242		H4_HUMAN	0.0398106	0.0183128
PA1B2_HUMAN	2.00028	0.299707		MACF1_HUMAN	0.012004	0.0178058
HYOU1_HUMAN	1.38809	0.29796		IPO9_HUMAN	0.00860212	0.0171595
CRNL1_HUMAN	0.249833	0.29714		KC1A_HUMAN	0.0250965	0.0139112
LTOR1_HUMAN	0.127912	0.297029		RPB3_HUMAN	0.00282811	0.0130404
ARF4_HUMAN	0.454851	0.295202		AAR2_HUMAN	0.00265146	0.0124855
AHDC1_HUMAN	0.0821357	0.294475		TMED7_HUMAN	0.0128272	0.00952625
RL27A_HUMAN	1.31603	0.293097		HBS1L_HUMAN	0.00138788	0.00708922
RL37A_HUMAN	0.4651	0.290749		LAMC1_HUMAN	0.00406262	0.00664552
ARP3_HUMAN	1.05383	0.288754		RM37_HUMAN	0.00201147	0.00627995
THIL_HUMAN	0.829476	0.285062		KCY_HUMAN	0.00608828	0.00489903
ATD3A_HUMAN	0.304286	0.284581		SEPT9_HUMAN	0.00186964	0.00472037
NUP85_HUMAN	0.340861	0.284244		TWF1_HUMAN	0.0088725	0.00280158
RS24_HUMAN	1.26689	0.283932		FLNA_HUMAN	0.0214202	0.00279204
CCS_HUMAN	0.426341	0.278823		S27A4_HUMAN	0.00103704	-0.000780503
CCD47_HUMAN	0.121426	0.278368		EFTU_HUMAN	0.00483679	-0.00172647
RIR1_HUMAN	0.102805	0.278127		EFHD1_HUMAN	0.00329364	-0.00196425
WASC4_HUMAN	0.181989	0.275902		RL9_HUMAN	0.0124521	-0.00346915
ATPG_HUMAN	0.829516	0.274496		FITM2_HUMAN	0.00994726	-0.00575654
RS7_HUMAN	0.617308	0.272903		RAB32_HUMAN	0.00968466	-0.00906467
ALDOC_HUMAN	0.121932	0.272787		P20D2_HUMAN	0.00561132	-0.00966422
TOM40_HUMAN	0.215633	0.272782		RS4X_HUMAN	0.0416628	-0.010541
S27A2_HUMAN	0.260297	0.272079		UIF_HUMAN	0.0165712	-0.011555
CERS2_HUMAN	0.629832	0.271974		CPNE1_HUMAN	0.0142869	-0.0127179
ACOHC_HUMAN	0.0921129	0.271563		PLCE_HUMAN	0.0033961	-0.0130057
LYRM4_HUMAN	0.403218	0.269828		MAP1A_HUMAN	0.00599378	-0.0165358
TBC15_HUMAN	0.124699	0.269298		UBP7_HUMAN	0.00495838	-0.0168517
PRDX2_HUMAN	0.336982	0.269292		SON_HUMAN	0.00384295	-0.016943
CAP1_HUMAN	0.577922	0.266852		CTBP1_HUMAN	0.00663203	-0.0174443
AQR_HUMAN	0.0487562	0.263944		NEK7_HUMAN	0.0179602	-0.0187381
NB5R3_HUMAN	0.949948	0.26238		SQSTM_HUMAN	0.0384443	-0.0190013
PIR_HUMAN	0.140785	0.261922		BIEA_HUMAN	0.0269533	-0.0193841
DX39B_HUMAN	0.884091	0.258047		CYB5_HUMAN	0.00960568	-0.0206989
TIM44_HUMAN	0.175886	0.256182		TBB4A_HUMAN	0.0158613	-0.0209812
TM10C_HUMAN	0.100543	0.254106		NSF1C_HUMAN	0.0203504	-0.0212501
TOM34_HUMAN	1.17846	0.253462		QCR9_HUMAN	0.0102812	-0.0233062
RIOK2_HUMAN	0.116326	0.253448		VATB2_HUMAN	0.0372386	-0.0258875
MP2K1_HUMAN	0.706761	0.253225		PUR9_HUMAN	0.103851	-0.0271552
DPYL2_HUMAN	0.947219	0.252742		LYAG_HUMAN	0.0498211	-0.02729
STOM_HUMAN	0.55336	0.250854		RL11_HUMAN	0.0316758	-0.0281687
NTF2_HUMAN	0.0684894	0.250664		GANAB_HUMAN	0.0981506	-0.0300169
DHCR7_HUMAN	0.824597	0.247797		NDUV1_HUMAN	0.0141691	-0.0329456
SYRC_HUMAN	0.498689	0.24767		CATO_HUMAN	0.102484	-0.0336707
COG7_HUMAN	0.123233	0.247057		FN3K_HUMAN	0.0332915	-0.0336955
CDK1_HUMAN	0.70298	0.246495		FBRL_HUMAN	0.0689996	-0.035004
RS9_HUMAN	0.601685	0.245956		DLDH_HUMAN	0.17368	-0.0351706
RL3_HUMAN	1.17954	0.245074		IMA1_HUMAN	0.0635532	-0.0354541
RM37_HUMAN	0.294165	0.243905		CPSF6_HUMAN	0.0100874	-0.0356126
NOL11_HUMAN	0.233506	0.243061		STRP1_HUMAN	0.00629363	-0.0377916
OTUB1_HUMAN	0.24554	0.242428		GOGA4_HUMAN	0.00528527	-0.0380198
THIK_HUMAN	0.416801	0.24146		FUBP2_HUMAN	0.0340399	-0.0382757
FIBG_HUMAN	0.36261	0.240243		NEUA_HUMAN	0.0363708	-0.0383539
SURF4_HUMAN	0.576399	0.239039		CNOT7_HUMAN	0.0094513	-0.0391
GLYM_HUMAN	0.653267	0.237544		DERL1_HUMAN	0.0651616	-0.040878
RL29_HUMAN	1.86324	0.237453		TOIP1_HUMAN	0.0257917	-0.0424229
DLRB1_HUMAN	0.037522	0.237391		RAB14_HUMAN	0.111145	-0.0427593
RBBP4_HUMAN	0.433462	0.23735		RL5_HUMAN	0.0330287	-0.0432374
RL7A_HUMAN	2.8436	0.236602		EF1A1_HUMAN	0.324561	-0.0436163
IDHC_HUMAN	0.331263	0.23616		ROA2_HUMAN	0.154624	-0.0436385
TRI25_HUMAN	0.289144	0.235018		XRCC6_HUMAN	0.0874544	-0.0442775
TXTP_HUMAN	0.492041	0.234511		PGES2_HUMAN	0.0330554	-0.0446863
S23IP_HUMAN	0.0934186	0.234045		H2A2A_HUMAN	0.123041	-0.0462688
CF120_HUMAN	0.0393406	0.233229		RRAGD_HUMAN	0.0110148	-0.0466154
CRTAP_HUMAN	0.1608	0.232648		REEP6_HUMAN	0.00769297	-0.0466735
TPPC3_HUMAN	0.718502	0.23016		SYYM_HUMAN	0.0252924	-0.0484902
MGAT1_HUMAN	0.09855	0.229029		CDKL1_HUMAN	0.013012	-0.0489826
C1TC_HUMAN	0.747681	0.228519		TOM34_HUMAN	0.0399945	-0.0512139
RL9_HUMAN	0.488326	0.225371		RAN_HUMAN	0.12983	-0.0514644
EMC5_HUMAN	0.0489355	0.224931		NOC4L_HUMAN	0.0124244	-0.0521127
PI42C_HUMAN	0.0915015	0.224564		NNRD_HUMAN	0.0290719	-0.0526649
TGO1_HUMAN	0.212228	0.224414		ST134_HUMAN	0.337347	-0.0540692
RL8_HUMAN	0.818713	0.223034		YLPM1_HUMAN	0.0294324	-0.0541911
GLYC_HUMAN	0.0403327	0.221146		TBB8_HUMAN	0.0652719	-0.0554171
PDLI1_HUMAN	0.183503	0.221132		COX5B_HUMAN	0.00981799	-0.0557556
FXR2_HUMAN	0.101767	0.220796		MCM7_HUMAN	0.0160868	-0.0565551
PA2G4_HUMAN	0.700704	0.220776		DCA13_HUMAN	0.0240891	-0.0567849
MMSA_HUMAN	0.0782876	0.217656		BIP_HUMAN	0.271207	-0.0574395
SYAP1_HUMAN	0.0676975	0.217168		ELAV1_HUMAN	0.158593	-0.058217
SCRN1_HUMAN	0.125485	0.216987		PDC6I_HUMAN	0.240516	-0.0622899
SNX2_HUMAN	0.24092	0.214112		PRDX5_HUMAN	0.0422618	-0.0625677
RAN_HUMAN	0.618932	0.20787		DHX30_HUMAN	0.0725933	-0.0627845
SUMF2_HUMAN	0.0826174	0.204302		HS71A_HUMAN	0.40525	-0.0642633
NDK3_HUMAN	0.860885	0.204078		DHRS7_HUMAN	0.0299	-0.0660427
RRBP1_HUMAN	0.35502	0.202472		RAB5C_HUMAN	0.0432931	-0.0664307
ST2A1_HUMAN	0.381898	0.199496		RM16_HUMAN	0.0278957	-0.0669705
PSMD2_HUMAN	1.71364	0.198193		TM256_HUMAN	0.209553	-0.0675618
NNRE_HUMAN	0.0848854	0.195748		PECR_HUMAN	0.0806495	-0.0682192
RS23_HUMAN	0.161879	0.194958		PYRG1_HUMAN	0.170569	-0.0753285
SYAC_HUMAN	0.436296	0.194287		LBR_HUMAN	0.115452	-0.0758924
PEPD_HUMAN	0.103434	0.191573		ABCD1_HUMAN	0.036665	-0.0769778
ARF3_HUMAN	0.635673	0.19118		IF4A3_HUMAN	0.213959	-0.0777903
KCRB_HUMAN	0.194556	0.189684		H2B1L_HUMAN	0.232876	-0.0778011
SNX5_HUMAN	0.17337	0.189145		COX2_HUMAN	0.0336177	-0.0795679
EIF3G_HUMAN	0.144603	0.189139		RL12_HUMAN	0.0559284	-0.0795997
RL32_HUMAN	0.344611	0.189078		CSN7B_HUMAN	0.0334445	-0.0811421
RRAGA_HUMAN	0.170914	0.1889		PDIP2_HUMAN	0.0660621	-0.081844
NSF1C_HUMAN	0.177227	0.188861		NACA_HUMAN	0.104172	-0.0841621
WDR75_HUMAN	0.171862	0.187969		SRRT_HUMAN	0.0247123	-0.0857625
ADRM1_HUMAN	0.276845	0.187558		IF4A2_HUMAN	0.159177	-0.0869392
ACTC_HUMAN	0.879771	0.186692		LZTS3_HUMAN	0.149894	-0.0874357
MAP1B_HUMAN	0.766731	0.185634		DDX1_HUMAN	0.0635116	-0.0882031
RU2A_HUMAN	0.373022	0.184594		RPB1_HUMAN	0.0283117	-0.0898735
VP33B_HUMAN	0.285456	0.18269		PDIA1_HUMAN	0.703627	-0.0900183
RS20_HUMAN	0.230821	0.181851		MYL6B_HUMAN	0.561405	-0.0935647
LN28B_HUMAN	0.223638	0.181785		RD23B_HUMAN	0.177249	-0.0941858
CHMP6_HUMAN	0.120429	0.181664		ASPM_HUMAN	0.0126752	-0.0950823
PRS4_HUMAN	0.183988	0.178655		ARP10_HUMAN	0.160162	-0.0966482
VINC_HUMAN	0.0738379	0.178182		EI2BD_HUMAN	0.0744649	-0.0974849
NUDT5_HUMAN	0.0465238	0.176696		SSRD_HUMAN	0.10886	-0.0976248
MYO1C_HUMAN	1.14802	0.176152		PCBP1_HUMAN	0.218652	-0.0976954
COPB2_HUMAN	0.535091	0.175982		SYYC_HUMAN	0.231328	-0.0980279
DRG2_HUMAN	0.19177	0.175409		ETFA_HUMAN	0.21327	-0.0982669
COF1_HUMAN	0.545566	0.175372		PRKRA_HUMAN	0.0351116	-0.0983779
ECHP_HUMAN	0.261181	0.174916		PRP19_HUMAN	0.125611	-0.0989364
SMRC1_HUMAN	0.0879616	0.17416		EBP_HUMAN	0.195265	-0.100519
PP1G_HUMAN	0.110099	0.173434		UCHL3_HUMAN	0.0856008	-0.101645
LMAN2_HUMAN	0.302325	0.172826		ALDH2_HUMAN	0.947111	-0.10337
DDX21_HUMAN	0.564046	0.171481		CN37_HUMAN	0.0335642	-0.103759
BMR1A_HUMAN	0.0294455	0.170273		FXRD1_HUMAN	0.0328462	-0.104813
AIMP2_HUMAN	0.164332	0.167884		1433E_HUMAN	0.170349	-0.105566
PARP1_HUMAN	0.282805	0.166857		SSF1_HUMAN	0.031083	-0.10617
EF1A2_HUMAN	0.231106	0.166289		SFXN1_HUMAN	0.156918	-0.107265
DCA10_HUMAN	0.0582206	0.16591		FKB11_HUMAN	0.34545	-0.108704
GOGB1_HUMAN	0.0400022	0.165884		EIF3H_HUMAN	0.0300915	-0.109179
CAND1_HUMAN	0.242631	0.165687		NAA35_HUMAN	0.0210975	-0.109973
COF2_HUMAN	0.342643	0.164327		KIME_HUMAN	0.10248	-0.114902
COMD3_HUMAN	0.338804	0.162124		TES_HUMAN	0.109038	-0.115243
ANXA2_HUMAN	0.794993	0.161728		CNOT1_HUMAN	0.042973	-0.116547
SYIM_HUMAN	0.0528429	0.16154		RL35A_HUMAN	0.24273	-0.116757
STT3B_HUMAN	0.984807	0.158296		LTOR3_HUMAN	0.0781558	-0.11678
AAKG1_HUMAN	0.471313	0.158062		SGTA_HUMAN	0.0309663	-0.117618
IDH3B_HUMAN	0.243748	0.158047		RL7L_HUMAN	0.0852464	-0.11832
EFTU_HUMAN	0.529438	0.157676		RAE1L_HUMAN	0.134315	-0.119828
ELAV1_HUMAN	0.28042	0.15753		ATPK_HUMAN	0.105546	-0.121805
NOP56_HUMAN	1.46445	0.156688		ZCCHV_HUMAN	0.0597717	-0.122062
EF2_HUMAN	0.778469	0.151516		MLP3B_HUMAN	0.0259611	-0.122571
H10_HUMAN	0.265138	0.150485		H2AW_HUMAN	0.0386363	-0.123796
2AAA_HUMAN	0.503442	0.149591		IDHP_HUMAN	0.452206	-0.124005
ECHM_HUMAN	0.376978	0.145899		EF1A2_HUMAN	0.227101	-0.124483
UBQL2_HUMAN	0.122761	0.144858		SSBP_HUMAN	0.097352	-0.125972
SUCB2_HUMAN	0.168946	0.142817		RS20_HUMAN	0.223051	-0.126274
E41L5_HUMAN	0.135054	0.14269		RENT1_HUMAN	0.557655	-0.126895
PELO_HUMAN	0.0947783	0.142151		RBM39_HUMAN	0.188748	-0.133124
K1C18_HUMAN	2.28716	0.140402		DIM1_HUMAN	0.0587474	-0.13363
ARF6_HUMAN	0.242555	0.139564		TF2AA_HUMAN	0.0525184	-0.135808
RS11_HUMAN	0.182008	0.139409		NUDT5_HUMAN	0.0277946	-0.136999
DRS7B_HUMAN	0.0846711	0.139194		IPO4_HUMAN	0.0871158	-0.137531
RTCA_HUMAN	0.0194627	0.135629		DNPEP_HUMAN	0.0503996	-0.138667
AATM_HUMAN	0.213854	0.135446		ATP6_HUMAN	0.620084	-0.139808
NOC4L_HUMAN	0.0307485	0.13399		DSRAD_HUMAN	0.145628	-0.140395
SCRB1_HUMAN	0.113313	0.132975		TCPH_HUMAN	0.166737	-0.141146
MYO1D_HUMAN	0.250698	0.132501		INT13_HUMAN	0.0205163	-0.141198
AK1BA_HUMAN	0.142178	0.130723		SC24A_HUMAN	0.0836118	-0.141503
EBP2_HUMAN	0.305751	0.130361		EIF1_HUMAN	0.026744	-0.143314
HS105_HUMAN	0.249698	0.129607		ITCH_HUMAN	0.310668	-0.143564
ACOX1_HUMAN	0.402244	0.128793		PAPS2_HUMAN	0.0272822	-0.147169
RL27_HUMAN	0.329457	0.126808		TBL2_HUMAN	0.203963	-0.147638
RS27_HUMAN	0.234215	0.126738		NH2L1_HUMAN	0.282785	-0.150802
SC61B_HUMAN	0.0430972	0.12626		ERD21_HUMAN	0.0392306	-0.151429
H1X_HUMAN	0.14437	0.124986		CAN1_HUMAN	0.130444	-0.152364
ABCB6_HUMAN	0.413392	0.123031		AIMP1_HUMAN	0.169053	-0.153345
EIF3L_HUMAN	0.262919	0.12202		SENP3_HUMAN	0.0758612	-0.155998
PROF2_HUMAN	0.665173	0.119987		PYRG2_HUMAN	0.184096	-0.156561
SYNJ1_HUMAN	0.0370962	0.119538		MRP2_HUMAN	0.0432891	-0.156705
ADT3_HUMAN	0.0233899	0.11757		SRSF3_HUMAN	0.226098	-0.158315
ADPPT_HUMAN	0.166147	0.116289		AIMP2_HUMAN	0.267063	-0.159005
RRAGD_HUMAN	0.0228631	0.114673		DYL1_HUMAN	0.39643	-0.161028
TBB8_HUMAN	0.0343688	0.112801		TCP4_HUMAN	0.270335	-0.161652
LDHB_HUMAN	0.0371416	0.109812		HS105_HUMAN	0.0896285	-0.16303
RS8_HUMAN	0.472996	0.109591		PDCD6_HUMAN	0.160117	-0.165595
RACK1_HUMAN	0.685444	0.108727		NUBPL_HUMAN	0.317528	-0.165925
UIF_HUMAN	0.05672	0.105115		ACOT8_HUMAN	0.320876	-0.169612
DUS9_HUMAN	0.147003	0.104255		RIC8A_HUMAN	0.0462271	-0.170963
TRA2A_HUMAN	0.388541	0.103855		MEST_HUMAN	0.0502449	-0.172452
BRX1_HUMAN	0.136273	0.103571		OSBL8_HUMAN	0.061197	-0.172796
FPPS_HUMAN	0.18665	0.10157		AK1C1_HUMAN	0.721964	-0.17556
AKP8L_HUMAN	0.0222577	0.0999798		NUCL_HUMAN	0.848317	-0.177709
MTFP1_HUMAN	0.0602356	0.0994353		H2B2E_HUMAN	0.549737	-0.177828
SAHH_HUMAN	0.300635	0.0993992		NUP43_HUMAN	0.0299424	-0.177876
THUM3_HUMAN	0.0528343	0.0977608		LORF1_HUMAN	0.165703	-0.180669
ARSA_HUMAN	0.0440058	0.0964037		HNRPQ_HUMAN	0.449731	-0.18082
RS15A_HUMAN	0.48479	0.0949392		LARP7_HUMAN	0.0472941	-0.181548
CSN1_HUMAN	0.0665269	0.0935628		PGM1_HUMAN	0.083824	-0.183234
MYL6B_HUMAN	0.150915	0.0920871		SYAC_HUMAN	0.972298	-0.18448
RM11_HUMAN	0.0351627	0.0919787		SSDH_HUMAN	0.0767508	-0.186149
ROA2_HUMAN	0.211197	0.0914996		PPAC_HUMAN	0.1375	-0.186863
SSRD_HUMAN	0.586281	0.0907469		QCR2_HUMAN	0.380639	-0.188904
XRCC5_HUMAN	0.194248	0.0865793		1433Z_HUMAN	0.365494	-0.18915
DHB7_HUMAN	0.0902611	0.084534		TCPQ_HUMAN	1.29995	-0.18976
G3BP1_HUMAN	0.0717994	0.0837838		EF1G_HUMAN	1.65981	-0.191178
DDB1_HUMAN	0.239007	0.08367		DYL2_HUMAN	0.210586	-0.19247
RANG_HUMAN	0.0736376	0.0825078		LPIN3_HUMAN	0.121724	-0.196872
MACD1_HUMAN	0.0274049	0.0779514		B4GA1_HUMAN	0.0529323	-0.197514
TCAF1_HUMAN	0.0473794	0.0760107		MPCP_HUMAN	0.549887	-0.197616
EI2BE_HUMAN	0.0304035	0.0752401		COG6_HUMAN	0.0452622	-0.199879
TALDO_HUMAN	0.268358	0.0743863		G3P_HUMAN	0.590795	-0.201077
SFXN1_HUMAN	0.499359	0.0699968		SC22B_HUMAN	0.160842	-0.2022
GDIR1_HUMAN	0.0579286	0.0699218		PR40A_HUMAN	0.170579	-0.203837
TADBP_HUMAN	0.117942	0.0695079		NLE1_HUMAN	0.694801	-0.203841
ITCH_HUMAN	0.0616684	0.0693655		SPS2L_HUMAN	0.0476352	-0.205552
IF5_HUMAN	0.0231366	0.0691046		RL14_HUMAN	0.303808	-0.206933
RAB21_HUMAN	0.0748264	0.0677881		RRS1_HUMAN	0.0524542	-0.207407
RM23_HUMAN	1.25104	0.0668345		RL37A_HUMAN	0.589723	-0.208195
RS26_HUMAN	0.265356	0.0642055		KPRB_HUMAN	0.941786	-0.209954
TCPG_HUMAN	0.138105	0.0635207		PWP2_HUMAN	0.0778241	-0.210821
MYO6_HUMAN	0.523328	0.0620508		IMP4_HUMAN	0.177178	-0.216266
XRCC6_HUMAN	0.0870932	0.061834		PCKGM_HUMAN	0.806343	-0.216891
MTMR1_HUMAN	0.0295502	0.0616996		RM02_HUMAN	0.0966196	-0.216899
RL23_HUMAN	0.0881225	0.0607678		TPP2_HUMAN	0.0771802	-0.220762
FAKD4_HUMAN	0.0108128	0.0604564		ERG24_HUMAN	0.208638	-0.220768
IPYR_HUMAN	0.0646302	0.0601937		HNRH3_HUMAN	0.509591	-0.22236
TITIN_HUMAN	0.0195165	0.0595962		SCAF4_HUMAN	0.0592132	-0.22278
ATG9A_HUMAN	0.034008	0.0582247		CAND1_HUMAN	0.537478	-0.224146
KS6A3_HUMAN	0.216527	0.056325		ITM2B_HUMAN	0.0912574	-0.226729
TXND5_HUMAN	0.0462132	0.0562162		MPC2_HUMAN	0.146014	-0.227747
CG050_HUMAN	0.0112548	0.0536985		RANG_HUMAN	0.279154	-0.228558
EF1D_HUMAN	0.0512374	0.0524931		SEPT2_HUMAN	0.34706	-0.229006
PYC_HUMAN	0.366151	0.0519997		PLTP_HUMAN	0.14535	-0.22995
RM24_HUMAN	0.016168	0.0511471		COF1_HUMAN	1.2752	-0.230107
CALU_HUMAN	0.0337169	0.050299		MOCS3_HUMAN	0.0793775	-0.230153
XRN2_HUMAN	0.0283322	0.0486199		GRP75_HUMAN	1.76054	-0.230231
SSF1_HUMAN	0.0518099	0.0480712		RT27_HUMAN	0.0889806	-0.230606
FAKD5_HUMAN	0.0144417	0.0467777		FKBP4_HUMAN	0.896573	-0.230877
ADDG_HUMAN	0.0102706	0.0465142		ARF3_HUMAN	0.557972	-0.231678
PLIN2_HUMAN	0.0960232	0.0462917		KCC2D_HUMAN	1.07497	-0.231983
PPCS_HUMAN	0.0369939	0.0435991		CSN4_HUMAN	0.565729	-0.232617
NDKB_HUMAN	0.0395777	0.0421921		RAB7A_HUMAN	0.489569	-0.232641
PSA1_HUMAN	0.0550214	0.0419982		ATG9A_HUMAN	0.542741	-0.236505
STRP1_HUMAN	0.0191522	0.0419176		G6PD_HUMAN	0.686361	-0.237048
CH10_HUMAN	0.196049	0.041852		RLA0_HUMAN	1.13865	-0.240861
RAB7L_HUMAN	0.0306378	0.0412715		NUD19_HUMAN	0.0653899	-0.242131
SERA_HUMAN	0.0701514	0.0401424		PCP_HUMAN	0.240956	-0.242382
EF1B_HUMAN	0.0429601	0.0399008		P5CR1_HUMAN	0.403119	-0.246769
CKAP4_HUMAN	0.27158	0.0389821		PCBP2_HUMAN	0.30381	-0.246798
TMOD3_HUMAN	0.187321	0.0364567		RPR1B_HUMAN	0.145418	-0.247699
CWC22_HUMAN	0.0120675	0.0358055		PA1B3_HUMAN	0.145109	-0.247712
PTGR1_HUMAN	0.0336755	0.0354217		UFL1_HUMAN	0.287883	-0.24894
VKORL_HUMAN	0.0300962	0.0348959		TCPA_HUMAN	3.39283	-0.250299
RBM25_HUMAN	0.0128856	0.0341552		DAD1_HUMAN	0.238643	-0.25423
SCMC1_HUMAN	0.0121721	0.0341444		TM245_HUMAN	0.201596	-0.254513
2ABA_HUMAN	0.02662	0.0333281		NUFP2_HUMAN	1.69216	-0.255074
ORC4_HUMAN	0.024305	0.0320625		CPSF2_HUMAN	0.088587	-0.257645
RT23_HUMAN	0.010497	0.031		RETST_HUMAN	0.0449665	-0.264219
PSB5_HUMAN	0.0775702	0.0306972		MAOM_HUMAN	0.0613502	-0.264893
AT2A2_HUMAN	0.100989	0.0303329		GNAS2_HUMAN	0.485728	-0.266112
ODO1_HUMAN	0.0329023	0.0286589		6PGD_HUMAN	0.660086	-0.266192
HNRPR_HUMAN	0.051009	0.0277014		L2HDH_HUMAN	0.0941142	-0.269101
MRPP3_HUMAN	0.0217892	0.026895		RS15A_HUMAN	0.724854	-0.271165
IDHP_HUMAN	0.0844672	0.0267903		MAGT1_HUMAN	0.119931	-0.27245
F120A_HUMAN	0.0229141	0.026276		RT07_HUMAN	0.148305	-0.274323
CALM3_HUMAN	0.0452065	0.0259034		NU205_HUMAN	0.326122	-0.275204
AIFM1_HUMAN	0.0462055	0.0257641		IMDH2_HUMAN	1.40558	-0.276108
MCAT_HUMAN	0.0324202	0.0236902		NUMA1_HUMAN	0.248828	-0.27697
NAA35_HUMAN	0.00758	0.0234591		CAP2_HUMAN	0.0712245	-0.280207
CP27A_HUMAN	0.00780201	0.0224282		TEP1_HUMAN	0.161328	-0.280704
ACSF2_HUMAN	0.0198692	0.0223436		FEN1_HUMAN	0.644672	-0.281044
TCPQ_HUMAN	0.175419	0.0221561		IFT74_HUMAN	0.0179967	-0.282122
SNP29_HUMAN	0.00730192	0.0220325		LPPRC_HUMAN	0.922492	-0.283109
HP1B3_HUMAN	0.0528412	0.0216761		GARS_HUMAN	0.617363	-0.283382
VPS52_HUMAN	0.00787445	0.0206556		ATPG_HUMAN	0.902783	-0.285867
RPA1_HUMAN	0.00331238	0.0202508		PPP6_HUMAN	0.118537	-0.285985
CPVL_HUMAN	0.111345	0.0202055		PCID2_HUMAN	0.0719732	-0.286093
URP2_HUMAN	0.0111381	0.0173699		SSRG_HUMAN	3.66664	-0.286224
1433E_HUMAN	0.0199843	0.0163266		SURF4_HUMAN	0.219086	-0.286721
MFN2_HUMAN	0.0162956	0.013171		SQOR_HUMAN	0.250141	-0.286723
OTX1_HUMAN	0.034597	0.0130803		RFA1_HUMAN	0.0817318	-0.287447
MAP1A_HUMAN	0.00406299	0.0122151		FDFT_HUMAN	0.211295	-0.28887
CTND1_HUMAN	0.00862693	0.0114819		IDH3B_HUMAN	0.117858	-0.290833
TOIP2_HUMAN	0.00242763	0.00946649		RBM19_HUMAN	0.288096	-0.292046
MCCA_HUMAN	0.0132513	0.00939083		GSTM2_HUMAN	0.063684	-0.2921
IMA1_HUMAN	0.0134105	0.00921917		IQEC1_HUMAN	1.74235	-0.295031
BCKD_HUMAN	0.00171017	0.00669002		NEUR1_HUMAN	0.511523	-0.295913
PRP6_HUMAN	0.00599002	0.00578086		PHB1_HUMAN	1.01477	-0.299459
TBL3_HUMAN	0.00584502	0.00440311		RS11_HUMAN	0.61215	-0.301142
EXOS4_HUMAN	0.0014705	0.00285816		BTAF1_HUMAN	0.162644	-0.304202
DKC1_HUMAN	0.00150856	0.00264327		PP1A_HUMAN	0.600166	-0.306063
CALX_HUMAN	0.00262579	0.00216325		RTRAF_HUMAN	1.33455	-0.307012
GNL1_HUMAN	6.93e-05	-0.000147025		GBB2_HUMAN	0.756862	-0.307866
MAP4_HUMAN	0.00688727	-0.0014747		MCTS1_HUMAN	0.222071	-0.309998
ELOB_HUMAN	0.00657867	-0.00583998		NNRE_HUMAN	0.268692	-0.312695
IF5A1_HUMAN	0.00749247	-0.00693417		H31_HUMAN	0.0325693	-0.31721
RAB43_HUMAN	0.0226114	-0.00736904		DRS7B_HUMAN	0.234327	-0.317294
HACD3_HUMAN	0.0227831	-0.00887521		ST2A1_HUMAN	1.54433	-0.317365
DERL1_HUMAN	0.0442656	-0.0100298		AP1B1_HUMAN	0.861431	-0.318327
EI2BA_HUMAN	0.00376978	-0.0105874		AIP_HUMAN	0.10421	-0.318765
LMO7_HUMAN	0.00978942	-0.0107203		KTN1_HUMAN	0.251369	-0.319392
ERP29_HUMAN	0.0388791	-0.0113014		SNX7_HUMAN	0.243975	-0.322759
SC24C_HUMAN	0.0143451	-0.0115449		IR3IP_HUMAN	0.178097	-0.32393
SYFB_HUMAN	0.0140373	-0.011754		VAT1_HUMAN	0.38984	-0.324335
SDHA_HUMAN	0.00285962	-0.0123095		MVP_HUMAN	0.685647	-0.324628
CBR1_HUMAN	0.0206574	-0.0124725		GPX7_HUMAN	0.230955	-0.325802
COR1B_HUMAN	0.0111683	-0.0135946		TFR1_HUMAN	0.841916	-0.326356
ABCD3_HUMAN	0.0352619	-0.0141033		SNX6_HUMAN	0.129285	-0.326749
SYPL1_HUMAN	0.00454157	-0.0158173		HNRPR_HUMAN	0.494937	-0.327107
IF4A1_HUMAN	0.094433	-0.0163298		RAB1B_HUMAN	0.477167	-0.327139
CIAO1_HUMAN	0.00565222	-0.0178699		CNO11_HUMAN	0.127428	-0.328368
GSHR_HUMAN	0.115922	-0.0181608		SUCB1_HUMAN	0.528316	-0.329755
AL7A1_HUMAN	0.0299667	-0.0192054		GSTM3_HUMAN	0.0783781	-0.329794
WDR1_HUMAN	0.0451157	-0.0192327		B3A2_HUMAN	0.79755	-0.33071
XPO1_HUMAN	0.0153116	-0.0194413		RS27_HUMAN	0.537569	-0.330791
DHB11_HUMAN	0.0791993	-0.0231295		XRCC5_HUMAN	0.612069	-0.331191
PCBP2_HUMAN	0.0205032	-0.0234804		ALG1_HUMAN	0.167737	-0.333507
PSMF1_HUMAN	0.0172599	-0.0263662		COR2A_HUMAN	0.0697556	-0.339728
RIOX1_HUMAN	0.0411298	-0.0288095		MK67I_HUMAN	0.335274	-0.340866
ROA3_HUMAN	0.0774633	-0.029144		RM44_HUMAN	0.148427	-0.345305
RL28_HUMAN	0.078983	-0.0301466		SUCA_HUMAN	0.274209	-0.346492
NUCL_HUMAN	0.0585358	-0.0304359		PELP1_HUMAN	0.13879	-0.34713
CLPB_HUMAN	0.0720049	-0.0306985		FOXA2_HUMAN	0.1166	-0.347208
SYTC_HUMAN	0.0206813	-0.0309032		VAPB_HUMAN	0.0654902	-0.34768
RBMX_HUMAN	0.0471022	-0.0311473		S61A1_HUMAN	0.553154	-0.349172
CTNA1_HUMAN	0.0151666	-0.0317589		CHSP1_HUMAN	0.91001	-0.350165
PMVK_HUMAN	0.0309528	-0.0326719		PUR6_HUMAN	0.767795	-0.351027
TRAM1_HUMAN	0.0744463	-0.03289		AP2B1_HUMAN	0.19806	-0.352846
DREB_HUMAN	0.104187	-0.0339638		CPVL_HUMAN	1.01659	-0.353093
NMT1_HUMAN	0.015658	-0.0374879		PFKAL_HUMAN	0.821365	-0.353166
ATAD2_HUMAN	0.0160021	-0.0375566		COX11_HUMAN	0.436465	-0.354081
MEP50_HUMAN	0.036777	-0.0414457		NP1L1_HUMAN	0.592257	-0.359679
NOP9_HUMAN	0.077475	-0.0442133		TOM22_HUMAN	0.512816	-0.360241
CLUS_HUMAN	0.139786	-0.0468105		AOFB_HUMAN	0.476535	-0.362421
AP3M1_HUMAN	0.0994415	-0.0512037		COMD8_HUMAN	0.284374	-0.363007
SNX1_HUMAN	0.0261063	-0.0516844		SYK_HUMAN	1.05004	-0.36379
YBOX1_HUMAN	0.0410407	-0.0524092		ZNF22_HUMAN	0.685125	-0.36384
ANXA4_HUMAN	0.0584742	-0.0526018		NB5R1_HUMAN	0.640873	-0.364208
PLEC_HUMAN	0.0179471	-0.0536336		PDLI5_HUMAN	0.260591	-0.365925
HNRPD_HUMAN	0.24789	-0.0544589		PA2G4_HUMAN	0.82145	-0.372133
RL18_HUMAN	0.0940597	-0.0549243		AL7A1_HUMAN	0.33871	-0.372348
NSF_HUMAN	0.097379	-0.0574478		APT_HUMAN	2.79388	-0.374595
A16A1_HUMAN	0.0214226	-0.0574974		PDS5A_HUMAN	0.0700774	-0.376321
ROA1_HUMAN	0.174893	-0.0577879		CNIH4_HUMAN	0.543905	-0.377809
ATP5L_HUMAN	0.0916072	-0.0581942		CSN2_HUMAN	0.212005	-0.379348
CPT1A_HUMAN	0.0911211	-0.0590893		RTN3_HUMAN	0.271642	-0.379398
EHD1_HUMAN	0.12098	-0.0592642		RPAB3_HUMAN	0.21563	-0.381474
IF2B2_HUMAN	0.183045	-0.0593576		FACE1_HUMAN	0.278998	-0.382384
FUBP2_HUMAN	0.0629024	-0.0601511		ROA1_HUMAN	2.15377	-0.383166
NDUS1_HUMAN	0.0551443	-0.0612453		2ABA_HUMAN	0.40264	-0.384072
S61A1_HUMAN	0.161179	-0.0636924		LYRM4_HUMAN	0.103153	-0.384726
SPEB_HUMAN	0.017371	-0.0642473		PHIP_HUMAN	0.145294	-0.386178
GSTA2_HUMAN	0.0236305	-0.0674871		MITOS_HUMAN	0.20468	-0.391002
IF2G_HUMAN	0.256285	-0.068621		U5S1_HUMAN	2.16505	-0.392608
LONM_HUMAN	0.131214	-0.0702321		IMA3_HUMAN	0.138752	-0.398693
NMD3_HUMAN	0.0421707	-0.0706237		VPS18_HUMAN	0.114616	-0.399076
SNX8_HUMAN	0.0902681	-0.0708246		NUDC_HUMAN	0.136375	-0.39925
RL23A_HUMAN	0.124818	-0.0708876		CNDP2_HUMAN	0.690412	-0.399623
SERPH_HUMAN	0.218673	-0.0711578		SPCS3_HUMAN	0.331199	-0.400098
ACPH_HUMAN	0.016638	-0.0769504		IPO7_HUMAN	0.551993	-0.400708
RBP2_HUMAN	0.0943596	-0.0831181		TTL12_HUMAN	0.809292	-0.401775
DDX20_HUMAN	0.0113886	-0.0832542		IF5_HUMAN	0.386261	-0.401999
HIG1A_HUMAN	0.162253	-0.0853561		CPT2_HUMAN	0.198418	-0.404412
IF4H_HUMAN	0.03174	-0.0856994		MP2K2_HUMAN	0.904699	-0.407067
MPV17_HUMAN	0.0141854	-0.0867866		CYFP1_HUMAN	0.145221	-0.408871
K0232_HUMAN	0.0274681	-0.0877466		AHSA1_HUMAN	0.716255	-0.412082
TCPZ_HUMAN	0.209752	-0.088973		FSCN1_HUMAN	2.10293	-0.413899
SGTA_HUMAN	0.0223346	-0.0892477		HSP7E_HUMAN	0.12885	-0.414473
IDI1_HUMAN	0.0742963	-0.0895262		PCNA_HUMAN	0.669338	-0.41495
COR1C_HUMAN	0.765423	-0.0954663		ROA3_HUMAN	1.72493	-0.416265
ATP6_HUMAN	0.179424	-0.0956481		PRDX1_HUMAN	1.35744	-0.416353
TKT_HUMAN	0.118395	-0.0958935		USO1_HUMAN	1.61082	-0.417324
PTPRF_HUMAN	0.0369711	-0.0975147		MPP10_HUMAN	0.263541	-0.419497
AL1B1_HUMAN	0.0800521	-0.0984964		P4HA2_HUMAN	0.267592	-0.420475
M2OM_HUMAN	0.0927759	-0.10071		PA1B2_HUMAN	0.233914	-0.420988
HS90B_HUMAN	0.591403	-0.102221		ELMO2_HUMAN	0.131046	-0.421593
PEG10_HUMAN	0.0744509	-0.105473		PDIA3_HUMAN	1.00305	-0.421856
NEPRO_HUMAN	0.04388	-0.107707		C1TM_HUMAN	0.274936	-0.424275
PCY2_HUMAN	0.0262559	-0.10946		PUR1_HUMAN	0.212055	-0.425881
GANAB_HUMAN	0.160097	-0.11059		ANXA6_HUMAN	1.23979	-0.426196
RIOX2_HUMAN	0.0504084	-0.112026		LMAN2_HUMAN	0.610838	-0.431218
TE2IP_HUMAN	0.0391352	-0.114378		AAKB1_HUMAN	0.139429	-0.431481
PTBP3_HUMAN	0.101681	-0.115514		RAB5A_HUMAN	1.17391	-0.432234
RO60_HUMAN	0.107045	-0.116237		RAB43_HUMAN	0.649717	-0.433226
DOHH_HUMAN	0.0573403	-0.11743		CLIC1_HUMAN	1.34487	-0.433937
CHTOP_HUMAN	0.194785	-0.117878		TRXR1_HUMAN	0.947596	-0.434043
DHX30_HUMAN	0.167708	-0.118809		LYPL1_HUMAN	0.351164	-0.435451
WDR43_HUMAN	0.532319	-0.120603		CHD1L_HUMAN	0.471523	-0.435827
COX11_HUMAN	0.033444	-0.120731		ABHDA_HUMAN	0.170721	-0.437599
RAB5C_HUMAN	0.116353	-0.123463		NRBP_HUMAN	0.307172	-0.438913
OST48_HUMAN	0.291345	-0.124085		M2OM_HUMAN	0.301666	-0.440073
TIM14_HUMAN	0.0444354	-0.124758		RHOG_HUMAN	0.638617	-0.440671
GPI8_HUMAN	0.148707	-0.126375		ADT3_HUMAN	0.175459	-0.441072
KBL_HUMAN	0.0576356	-0.12781		DPP2_HUMAN	0.0761896	-0.442141
SYYC_HUMAN	0.202105	-0.128065		RL38_HUMAN	1.22608	-0.442182
ZN579_HUMAN	0.062123	-0.128577		GCN1_HUMAN	1.65385	-0.44441
ABLM1_HUMAN	0.0467911	-0.129804		YKT6_HUMAN	0.179181	-0.446452
U5S1_HUMAN	0.688162	-0.13019		EIF3G_HUMAN	0.329636	-0.446911
TBCA_HUMAN	0.021457	-0.130923		F117B_HUMAN	0.133513	-0.447741
KMT5C_HUMAN	0.0787942	-0.13266		SAHH3_HUMAN	0.110978	-0.448085
TBB3_HUMAN	0.321781	-0.132925		PPCE_HUMAN	0.75961	-0.448611
BGH3_HUMAN	0.168523	-0.135177		ALDOA_HUMAN	1.01743	-0.448962
RT10_HUMAN	0.0761143	-0.141072		VATE1_HUMAN	0.142005	-0.449823
SPB1_HUMAN	0.443894	-0.143392		RL10A_HUMAN	0.402817	-0.451548
ATPA_HUMAN	0.482544	-0.144823		FPPS_HUMAN	0.773194	-0.452139
GTPB4_HUMAN	0.155644	-0.145429		HDAC1_HUMAN	0.945913	-0.452639
METK2_HUMAN	0.100036	-0.146628		SPB6_HUMAN	0.42087	-0.45465
RTL8C_HUMAN	0.079629	-0.146704		ATPO_HUMAN	2.2102	-0.456468
ACSA_HUMAN	0.160908	-0.147067		MIC25_HUMAN	0.10818	-0.45679
EXOC7_HUMAN	0.133955	-0.14891		KAD4_HUMAN	0.992196	-0.456798
RBM4_HUMAN	0.279782	-0.149835		AP1M1_HUMAN	0.603922	-0.456863
PTN2_HUMAN	0.172917	-0.150606		TERA_HUMAN	0.776701	-0.459596
PSB1_HUMAN	0.174552	-0.152961		CNN2_HUMAN	0.991934	-0.460005
KCC2D_HUMAN	0.173223	-0.155295		ALG5_HUMAN	0.258332	-0.460811
VIR_HUMAN	0.10585	-0.155626		HEM6_HUMAN	0.404503	-0.46087
NOP58_HUMAN	1.0208	-0.156032		ADT2_HUMAN	2.92583	-0.467963
SNX7_HUMAN	0.0605252	-0.157065		CH60_HUMAN	1.65494	-0.468415
PEBP1_HUMAN	0.542074	-0.157936		AHNK_HUMAN	0.315289	-0.468862
U2AF1_HUMAN	0.534749	-0.158182		HUWE1_HUMAN	0.424314	-0.471698
ADT2_HUMAN	0.427157	-0.160264		CLPP_HUMAN	0.340276	-0.473116
BOP1_HUMAN	1.95943	-0.162328		NCPR_HUMAN	0.781429	-0.473133
WDR70_HUMAN	0.0666631	-0.162358		DCTN5_HUMAN	0.0406984	-0.473942
SF3B1_HUMAN	0.907163	-0.162529		SRP14_HUMAN	0.304153	-0.474149
ADHX_HUMAN	0.254433	-0.162745		ODO2_HUMAN	0.384072	-0.474639
ST134_HUMAN	0.330349	-0.16339		RT23_HUMAN	0.12854	-0.475979
HMGB1_HUMAN	0.157284	-0.164763		PUF60_HUMAN	0.49197	-0.478377
OPA1_HUMAN	0.293229	-0.165428		VATA_HUMAN	1.94848	-0.478379
IF4A2_HUMAN	0.497421	-0.169754		ARF6_HUMAN	0.537629	-0.478643
STT3A_HUMAN	0.278733	-0.17013		STOM_HUMAN	0.227256	-0.478936
CUL3_HUMAN	0.0481841	-0.170443		HEAT1_HUMAN	0.30755	-0.479899
ARLY_HUMAN	0.0987923	-0.170534		MMSA_HUMAN	0.385969	-0.480822
SAE2_HUMAN	0.642626	-0.174077		GBF1_HUMAN	0.727353	-0.482472
NEDD8_HUMAN	0.0764421	-0.175544		CF120_HUMAN	1.08791	-0.483092
PXMP4_HUMAN	0.170736	-0.178916		IMB1_HUMAN	1.33722	-0.483682
TEX10_HUMAN	0.151043	-0.178952		ERO1A_HUMAN	1.18475	-0.484426
SARNP_HUMAN	0.293332	-0.179088		JMJD6_HUMAN	0.225646	-0.488339
G6PD_HUMAN	0.62031	-0.180191		IF4G1_HUMAN	0.409638	-0.49031
SRP09_HUMAN	0.368777	-0.180201		G6PI_HUMAN	0.745095	-0.491871
NEK7_HUMAN	0.117711	-0.180329		SAC1_HUMAN	1.50937	-0.492544
DHX9_HUMAN	0.785767	-0.180477		UBP14_HUMAN	0.190928	-0.494957
PRP19_HUMAN	0.655688	-0.183343		WDR75_HUMAN	0.131644	-0.49818
CLPP_HUMAN	0.123072	-0.185454		ATP5L_HUMAN	1.72313	-0.499782
UCHL1_HUMAN	0.129886	-0.187135		UBA5_HUMAN	0.283093	-0.499842
DEST_HUMAN	0.54716	-0.189029		MOT4_HUMAN	0.159413	-0.500744
VILI_HUMAN	1.42615	-0.190252		NIPS2_HUMAN	0.10828	-0.50192
ATLA3_HUMAN	0.184571	-0.193653		NU188_HUMAN	0.196366	-0.504775
CFA20_HUMAN	0.0573116	-0.193776		HNRPL_HUMAN	1.5831	-0.505917
MITOS_HUMAN	0.0614931	-0.195355		AT1A1_HUMAN	1.68304	-0.509035
SYFA_HUMAN	0.378877	-0.195989		ZZEF1_HUMAN	0.171484	-0.512431
PAPD1_HUMAN	0.0602154	-0.196354		THTR_HUMAN	0.903061	-0.512436
AP3B1_HUMAN	0.588762	-0.198493		NDUAA_HUMAN	0.714196	-0.512549
DCTN2_HUMAN	0.178914	-0.199991		RADI_HUMAN	0.663635	-0.512723
SQOR_HUMAN	0.417608	-0.200839		HNRDL_HUMAN	0.606532	-0.515777
BGLR_HUMAN	0.0560682	-0.201662		MMS19_HUMAN	0.209593	-0.518543
BLVRB_HUMAN	0.77433	-0.206829		DYSF_HUMAN	0.0791345	-0.520267
TMED2_HUMAN	0.0516609	-0.209212		HXK1_HUMAN	0.210627	-0.521616
SPG7_HUMAN	0.0545947	-0.210021		RBM4_HUMAN	1.9902	-0.524393
ENPL_HUMAN	2.34641	-0.211008		SC31A_HUMAN	1.53165	-0.524855
ACAD9_HUMAN	0.441863	-0.214617		RBM7_HUMAN	0.389157	-0.525555
IPO5_HUMAN	0.571776	-0.21511		AK1BA_HUMAN	0.637495	-0.526565
CYB5_HUMAN	0.198454	-0.217205		SRPRB_HUMAN	0.29849	-0.526763
TERA_HUMAN	0.522093	-0.217601		TM109_HUMAN	0.451369	-0.529075
COPB_HUMAN	1.98577	-0.217635		ANFY1_HUMAN	0.353267	-0.530722
VDAC3_HUMAN	0.350227	-0.217933		HIG1A_HUMAN	0.624658	-0.531173
RALY_HUMAN	0.706484	-0.219075		NIPS1_HUMAN	1.50091	-0.531809
HCDH_HUMAN	0.0872159	-0.219618		PROF2_HUMAN	1.77281	-0.531864
EXOC4_HUMAN	0.0842087	-0.221049		THUM1_HUMAN	0.453803	-0.532228
TCPE_HUMAN	0.840753	-0.221476		KTHY_HUMAN	0.861391	-0.532957
UCRI_HUMAN	0.0718185	-0.222263		OLA1_HUMAN	0.43932	-0.536719
ACON_HUMAN	0.253967	-0.22328		RM14_HUMAN	0.174805	-0.536964
NOG2_HUMAN	0.407027	-0.223665		1433T_HUMAN	0.540653	-0.538235
GMFB_HUMAN	0.398823	-0.224415		3HIDH_HUMAN	0.299199	-0.538528
EIF3D_HUMAN	0.504181	-0.225664		CRK_HUMAN	0.643912	-0.547632
VISL1_HUMAN	0.111775	-0.226731		RBMX_HUMAN	1.52274	-0.547824
MEST_HUMAN	1.0612	-0.228333		S35B2_HUMAN	0.285691	-0.548259
ERGI1_HUMAN	0.129299	-0.229022		KAP2_HUMAN	1.38683	-0.549173
PTPA_HUMAN	0.0580048	-0.231193		GLRX3_HUMAN	0.704957	-0.549605
SRRT_HUMAN	0.0983661	-0.231613		IGBP1_HUMAN	0.624776	-0.550164
EI2BG_HUMAN	0.0767899	-0.233287		CALR_HUMAN	0.908646	-0.551148
PHIP_HUMAN	0.0926969	-0.23804		PHF8_HUMAN	0.140614	-0.551868
RAB1A_HUMAN	0.238164	-0.239394		PSMD5_HUMAN	1.04926	-0.553633
HNRH3_HUMAN	0.537901	-0.239777		NU214_HUMAN	0.446425	-0.554563
PTSS1_HUMAN	0.24664	-0.242561		DEK_HUMAN	0.164565	-0.563578
NEK9_HUMAN	0.286862	-0.242877		TGO1_HUMAN	0.197636	-0.56383
NDUV1_HUMAN	0.0623889	-0.249117		PFD4_HUMAN	1.0871	-0.563912
QCR9_HUMAN	0.813213	-0.249501		TIM14_HUMAN	0.183349	-0.566481
FBX22_HUMAN	0.0687527	-0.249928		TRM1L_HUMAN	0.299426	-0.570599
CPSF3_HUMAN	0.959247	-0.252912		SOAT1_HUMAN	0.327604	-0.572231
AOFB_HUMAN	0.0685592	-0.253985		HIBCH_HUMAN	0.293881	-0.573827
LASP1_HUMAN	0.105491	-0.254792		TFG_HUMAN	0.650317	-0.575302
GARS_HUMAN	3.25397	-0.254848		DIK2A_HUMAN	0.398736	-0.575555
RCC2_HUMAN	0.874651	-0.255174		LDHB_HUMAN	0.298551	-0.577881
CNDP2_HUMAN	0.314471	-0.256639		PIMT_HUMAN	0.402245	-0.578079
GSK3B_HUMAN	0.187802	-0.256969		MBOA7_HUMAN	0.404516	-0.579114
DHB4_HUMAN	1.11693	-0.257436		AT2B1_HUMAN	0.410913	-0.579499
PGPI_HUMAN	0.0474922	-0.257772		MERL_HUMAN	0.0686266	-0.582524
RBGPR_HUMAN	0.105282	-0.258337		GNAI2_HUMAN	0.334113	-0.585466
SGMR2_HUMAN	0.612426	-0.260008		SC24B_HUMAN	0.273253	-0.587376
COG2_HUMAN	0.0794522	-0.260015		AK1A1_HUMAN	1.16102	-0.587879
NAGK_HUMAN	0.185446	-0.260078		GALE_HUMAN	0.859413	-0.588327
S27A4_HUMAN	0.116796	-0.261331		THIL_HUMAN	1.43669	-0.59011
COPG1_HUMAN	0.870138	-0.261586		SFXN4_HUMAN	0.391858	-0.590925
CPSF2_HUMAN	0.074414	-0.261631		CTNA2_HUMAN	0.625711	-0.591927
ACTN1_HUMAN	0.88297	-0.262691		ARF5_HUMAN	1.70663	-0.592118
APC1_HUMAN	0.0923184	-0.26412		SDC1_HUMAN	0.242277	-0.592622
NPL4_HUMAN	0.0743355	-0.264246		TADBP_HUMAN	0.605345	-0.595503
JAGN1_HUMAN	1.10444	-0.265737		GYS1_HUMAN	0.172615	-0.596009
SF3B3_HUMAN	1.21599	-0.266027		SH3L2_HUMAN	1.07803	-0.596924
1433T_HUMAN	0.375037	-0.267685		CFA20_HUMAN	0.248892	-0.59774
RS2_HUMAN	0.616518	-0.268048		GOGA7_HUMAN	1.00297	-0.600895
SRSF2_HUMAN	0.0950002	-0.268321		BCKD_HUMAN	0.261651	-0.603072
DNPEP_HUMAN	0.0895219	-0.269812		PPIB_HUMAN	0.925307	-0.603097
RALB_HUMAN	0.417154	-0.270059		QCR8_HUMAN	0.645508	-0.6045
LARP1_HUMAN	0.187927	-0.273001		RM10_HUMAN	0.187285	-0.606869
PIPNB_HUMAN	0.0674715	-0.275169		H2A1C_HUMAN	3.13795	-0.610011
LRC47_HUMAN	0.432289	-0.275523		CATD_HUMAN	2.40845	-0.613657
UBR5_HUMAN	0.0778817	-0.277289		IF1AX_HUMAN	0.179379	-0.617176
MITOK_HUMAN	0.148753	-0.27813		TMED9_HUMAN	0.622029	-0.619514
COIL_HUMAN	0.0869153	-0.279677		LAP2B_HUMAN	0.622376	-0.622377
XPO7_HUMAN	0.608367	-0.280741		RALY_HUMAN	1.85442	-0.625592
CDS2_HUMAN	0.641099	-0.281643		SPNS1_HUMAN	0.45854	-0.632112
DIK2A_HUMAN	0.338909	-0.283109		MGST1_HUMAN	1.65713	-0.633816
NOC3L_HUMAN	0.330566	-0.286134		ACADM_HUMAN	0.177345	-0.641142
CUL5_HUMAN	0.101565	-0.288825		TE2IP_HUMAN	0.323441	-0.641182
EIF3K_HUMAN	0.06996	-0.290231		MEP50_HUMAN	0.188785	-0.642734
TCPD_HUMAN	1.16391	-0.292078		BET1_HUMAN	0.613108	-0.643846
PPAC_HUMAN	0.230465	-0.292414		MRPP3_HUMAN	0.255173	-0.64607
AT1A1_HUMAN	0.647851	-0.292481		RRBP1_HUMAN	2.63098	-0.646879
SIAT1_HUMAN	0.260038	-0.294906		LSS_HUMAN	0.859075	-0.650482
HS90A_HUMAN	0.718638	-0.296222		PRP6_HUMAN	0.978029	-0.650836
NUP54_HUMAN	0.831851	-0.298109		LMNB2_HUMAN	0.943243	-0.65384
AL4A1_HUMAN	0.209243	-0.298469		NNTM_HUMAN	0.270326	-0.654545
STXB2_HUMAN	0.563224	-0.299525		RU2B_HUMAN	0.226933	-0.657599
L2GL1_HUMAN	0.0856001	-0.301057		SCMC1_HUMAN	0.767601	-0.658889
AP3D1_HUMAN	0.472241	-0.301987		RAGP1_HUMAN	0.291705	-0.659403
SKP1_HUMAN	0.196151	-0.302129		RUVB1_HUMAN	0.234662	-0.660001
YPEL5_HUMAN	0.207408	-0.302616		SSBP3_HUMAN	0.204406	-0.660155
PYGB_HUMAN	1.00079	-0.303452		RBBP4_HUMAN	0.142035	-0.666106
UTP6_HUMAN	0.537002	-0.304287		DHRS4_HUMAN	0.39769	-0.671834
GPX7_HUMAN	0.258279	-0.309636		AP3S1_HUMAN	1.49023	-0.67208
KPYM_HUMAN	2.68567	-0.312772		ML12A_HUMAN	0.0922475	-0.672563
TBA4A_HUMAN	1.24298	-0.314926		CYBP_HUMAN	1.30701	-0.6774
RM46_HUMAN	0.196907	-0.316012		PRDX3_HUMAN	0.892241	-0.678058
RAP2B_HUMAN	0.116653	-0.317616		PGBM_HUMAN	2.54227	-0.678361
PIGT_HUMAN	1.02539	-0.31931		SNX8_HUMAN	1.45972	-0.680788
KPRB_HUMAN	0.343497	-0.319579		TLN1_HUMAN	1.00915	-0.682956
DDX27_HUMAN	0.503703	-0.320962		NEK9_HUMAN	0.47067	-0.683409
RL15_HUMAN	1.66032	-0.321179		ACON_HUMAN	1.49491	-0.685881
EIF3H_HUMAN	0.0835332	-0.325735		LDHA_HUMAN	2.08648	-0.686669
RM47_HUMAN	0.442826	-0.326085		ACDSB_HUMAN	1.85676	-0.689912
UTP25_HUMAN	0.202629	-0.326404		BICD2_HUMAN	0.196287	-0.6918
DJC11_HUMAN	0.737455	-0.327788		LRCH1_HUMAN	1.22739	-0.695194
IF4E2_HUMAN	0.170491	-0.327998		ARL1_HUMAN	0.375329	-0.696542
UGDH_HUMAN	2.06304	-0.328182		CG050_HUMAN	0.522349	-0.701655
CLPT1_HUMAN	1.17518	-0.329066		5MP2_HUMAN	0.905508	-0.704036
RL36L_HUMAN	1.1254	-0.330705		RT26_HUMAN	0.370817	-0.705586
CK5P3_HUMAN	0.0823711	-0.331354		ANXA2_HUMAN	2.44173	-0.706714
PYRD_HUMAN	0.131373	-0.331765		LASP1_HUMAN	0.545363	-0.713232
GCDH_HUMAN	0.13039	-0.333128		AK1C2_HUMAN	1.00154	-0.713958
TOM22_HUMAN	1.8553	-0.335068		NDUS7_HUMAN	0.349052	-0.716622
PFKAL_HUMAN	1.08201	-0.335558		NLK_HUMAN	2.63224	-0.717068
CATH_HUMAN	0.304069	-0.337548		FLNB_HUMAN	1.05092	-0.717241
NU107_HUMAN	0.826253	-0.344237		DDX50_HUMAN	0.653389	-0.722732
MAK16_HUMAN	0.633282	-0.345326		RCC1_HUMAN	0.219915	-0.723425
CREG1_HUMAN	0.240831	-0.345617		CREG1_HUMAN	0.38363	-0.725408
PDIA3_HUMAN	1.79941	-0.34714		MMAB_HUMAN	0.875291	-0.727197
TTL12_HUMAN	0.549588	-0.350556		PFKAM_HUMAN	0.391674	-0.729281
SRC8_HUMAN	0.475253	-0.352221		CSN3_HUMAN	0.451968	-0.730171
TFG_HUMAN	0.288148	-0.355641		NICA_HUMAN	0.234847	-0.730351
SYDC_HUMAN	1.94404	-0.35662		LAP2A_HUMAN	0.450531	-0.730829
XPOT_HUMAN	0.677763	-0.361676		PPT1_HUMAN	1.46781	-0.732437
ZC3C1_HUMAN	0.144132	-0.362531		GRHPR_HUMAN	0.179775	-0.73778
APC7_HUMAN	0.242861	-0.363313		PABP4_HUMAN	2.66735	-0.740314
SNTB1_HUMAN	0.291644	-0.365514		CSN6_HUMAN	0.555186	-0.743544
TRFE_HUMAN	0.54736	-0.366684		MPRI_HUMAN	1.23438	-0.744004
RL31_HUMAN	0.756007	-0.367432		ECHM_HUMAN	1.45876	-0.74825
OSBP1_HUMAN	0.378082	-0.371682		PNCB_HUMAN	0.605037	-0.748792
TAGL2_HUMAN	0.229529	-0.371842		ACACA_HUMAN	0.356963	-0.752681
RL34_HUMAN	0.232796	-0.376339		ERGI1_HUMAN	0.86776	-0.752937
RPN1_HUMAN	1.75674	-0.377641		PGAM1_HUMAN	1.42888	-0.7537
P5CS_HUMAN	0.722149	-0.380339		NDKA_HUMAN	1.22156	-0.756905
HSDL2_HUMAN	0.548272	-0.381818		ILEU_HUMAN	0.343835	-0.757133
REPI1_HUMAN	1.08303	-0.382458		2AAA_HUMAN	0.976012	-0.757807
S100P_HUMAN	0.0620968	-0.383082		MARE1_HUMAN	0.557817	-0.75836
EHD4_HUMAN	0.595051	-0.383327		ATN1_HUMAN	0.202523	-0.759311
IF4A3_HUMAN	2.41278	-0.383914		VPS25_HUMAN	0.379747	-0.763935
RL18A_HUMAN	1.96335	-0.385814		SUMF2_HUMAN	0.45354	-0.765885
F13A_HUMAN	0.0867749	-0.390674		PPIL1_HUMAN	0.861362	-0.765973
PCNP_HUMAN	0.11985	-0.39182		FA98A_HUMAN	2.31213	-0.767798
RLP24_HUMAN	0.169095	-0.392252		NDK3_HUMAN	0.257902	-0.769958
GDIR3_HUMAN	0.119318	-0.393919		SNF5_HUMAN	0.214323	-0.771466
TM35B_HUMAN	0.135163	-0.39416		RT31_HUMAN	0.48883	-0.773017
OXSR1_HUMAN	0.104121	-0.395939		RM46_HUMAN	1.16667	-0.773233
SYNC_HUMAN	0.334237	-0.397347		SDSL_HUMAN	0.253914	-0.773444
RBM15_HUMAN	0.597536	-0.398499		SYF1_HUMAN	0.311236	-0.776751
CATD_HUMAN	1.56151	-0.398532		SRSF9_HUMAN	0.487658	-0.782459
GELS_HUMAN	1.53684	-0.4001		TFP11_HUMAN	0.548077	-0.786832
TBB2A_HUMAN	0.109072	-0.401775		NDUA9_HUMAN	0.665989	-0.788932
AASS_HUMAN	0.32528	-0.401814		RPF2_HUMAN	2.96547	-0.792923
IF4G1_HUMAN	0.720609	-0.408898		HDAC2_HUMAN	1.30923	-0.793045
VPS35_HUMAN	1.37442	-0.411172		IF2A_HUMAN	1.27702	-0.793232
AP2A1_HUMAN	0.523173	-0.413858		MP2K1_HUMAN	0.355335	-0.795536
RL26_HUMAN	0.405343	-0.415771		PSA_HUMAN	0.701972	-0.795828
BPHL_HUMAN	0.146212	-0.417534		FARP1_HUMAN	0.361197	-0.796032
FIG4_HUMAN	0.130102	-0.419102		H12_HUMAN	0.124594	-0.796118
SAE1_HUMAN	0.0826464	-0.419633		FBX22_HUMAN	0.459879	-0.797074
NCLN_HUMAN	0.630993	-0.425995		KAD1_HUMAN	0.996614	-0.798892
NOL10_HUMAN	0.216338	-0.426258		DJC16_HUMAN	0.268274	-0.799933
UCK2_HUMAN	0.116579	-0.426753		PPME1_HUMAN	0.964125	-0.801128
AATC_HUMAN	0.253775	-0.43403		DC1I2_HUMAN	0.335227	-0.802294
LAMP1_HUMAN	0.122677	-0.437171		UBE2N_HUMAN	0.504561	-0.802611
FAF2_HUMAN	1.16077	-0.437744		TIM44_HUMAN	0.788304	-0.802777
LNP_HUMAN	0.134693	-0.438194		TPR_HUMAN	1.64539	-0.802965
IF2B3_HUMAN	0.864497	-0.43991		CSTF3_HUMAN	0.321009	-0.804833
AAAT_HUMAN	0.245972	-0.442312		CAB45_HUMAN	0.318854	-0.805913
MYDGF_HUMAN	0.563056	-0.442595		PABP1_HUMAN	3.2295	-0.810163
ANXA6_HUMAN	0.796612	-0.446148		RM01_HUMAN	0.231073	-0.816926
COX17_HUMAN	0.135938	-0.451651		ECM29_HUMAN	0.186234	-0.819318
CPSF5_HUMAN	0.662279	-0.451807		ANX11_HUMAN	0.200315	-0.819374
TECR_HUMAN	1.82135	-0.453612		PMVK_HUMAN	1.78948	-0.819429
PSA3_HUMAN	0.199935	-0.454429		RRAS2_HUMAN	0.223357	-0.820072
TBB6_HUMAN	0.955818	-0.456692		NMT1_HUMAN	0.250408	-0.820306
ZW10_HUMAN	0.112089	-0.457822		MYH8_HUMAN	0.273553	-0.825661
GLD2_HUMAN	0.334924	-0.458186		PSA7_HUMAN	0.788027	-0.82774
DDX54_HUMAN	0.907949	-0.458781		TECR_HUMAN	2.38551	-0.828591
DDX18_HUMAN	1.29745	-0.46348		RALB_HUMAN	0.274615	-0.829937
SC23B_HUMAN	0.652173	-0.463597		PPIA_HUMAN	2.89853	-0.830067
ACTN4_HUMAN	3.70518	-0.464432		CDK5_HUMAN	1.19397	-0.830567
GLSK_HUMAN	0.327234	-0.464709		DBNL_HUMAN	0.390278	-0.831972
UTP18_HUMAN	0.283199	-0.466839		RS27L_HUMAN	0.140699	-0.837673
SUN2_HUMAN	0.133327	-0.468366		LPIN2_HUMAN	0.336653	-0.839007
GMDS_HUMAN	0.293816	-0.470003		RAB2A_HUMAN	1.72506	-0.8414
[truncated: 623 more rows]
