# Supplementary material for: Development of a p62 biodegrader for autophagy targeted degradation
Source: Nat Commun. 2025 Dec 3;16:10858. doi: 10.1038/s41467-025-65868-9 (PMC12675543; doi:10.1038/s41467-025-65868-9)
Supplement: Supplementary file 5 — Supplementary Dataset 3 [file 41467_2025_65868_MOESM5_ESM.xlsx]

## Sheet: Sheet1
Sequences of constructs used in this study
Construct	NCBI gene ID	isoform	ORF sequence
AMBRA1	55626	NP_1254711	ATGAAGGTGGTGCCAGAGAAGAATGCCGTGCGCATCCTGTGGGGCCGCGAGCGCGGCGCCAGAGCCATGGGCGCCCAGAGACTGCTGCAGGAGCTGGTGGAGGATAAGACACGCTGGATGAAGTGGGAGGGCAAGAGAGTGGAGCTGCCCGACAGCCCCAGAAGCACCTTCCTGCTGGCCTTCAGCCCCGACAGAACCCTGCTGGCCAGCACCCACGTGAACCACAACATCTACATCACCGAGGTGAAGACCGGCAAGTGCGTGCACAGCCTGATCGGCCACAGGAGGACCCCTTGGTGCGTGACCTTCCACCCAACAATCTCCGGCCTGATCGCCTCCGGCTGTCTGGATGGCGAGGTGCGCATCTGGGACCTGCACGGCGGCAGCGAGAGCTGGTTC…
ARIH1	25820	NP_5735	ATGGATAGCGACGAAGGGTACAATTATGAGTTTGATGAGGATGAGGAATGCTCCGAAGAGGACTCTGGCGCCGAAGAAGAAGAGGACGAGGACGACGATGAACCCGACGACGACACACTGGACCTGGGAGAAGTCGAACTGGTGGAACCTGGCCTGGGAGTGGGCGGCGAGAGGGATGGCCTGCTCTGTGGCGAGACAGGCGGAGGCGGAGGATCTGCTCTGGGACCTGGCGGAGGGGGTGGCGGAGGTGGCGGGGGAGGGGGAGGTGGACCTGGACACGAGCAAGAGGAAGATTATAGATACGAGGTCCTGACCGCTGAACAGATCCTGCAGCACATGGTCGAGTGCATCAGAGAAGTGAACGAAGTGATCCAGAACCCTGCCACCATCACCCGGATC…
ATG10	83734	NP_001124500	ATGGAAGAAGATGAGTTCATTGGAGAAAAAACATTCCAACGTTATTGTGCAGAATTCATTAAACATTCACAACAGATAGGTGATAGTTGGGAATGGAGACCATCAAAGGACTGTTCTGATGGCTACATGTGCAAAATACACTTTCAAATTAAGAATGGGTCTGTGATGTCACATCTAGGAGCATCTACCCATGGACAGACATGTCTTCCCATGGAGGAGGCTTTCGAGCTACCCTTGGATGATTGTGAAGTGATTGAAACTGCAGCAGCGTCCGAAGTGATTAAATATGAGTATCATGTCTTATATTCCTGTAGCTACCAAGTGCCTGTACTTTACTTTAGGGCAAGCTTTTTAGATGGGAGACCTTTAACTCTGAAGGACATATGGGAAGGAGTTCAT…
ATG12	9140	NP_004698	ATGGCGGAGGAGCCGCAGTCTGTGTTGCAGCTTCCTACTTCAATTGCTGCTGGAGGGGAAGGACTTACGGATGTCTCCCCAGAAACAACCACCCCGGAGCCCCCGTCTTCCGCTGCAGTTTCCCCGGGAACAGAGGAACCTGCTGGCGACACCAAGAAAAAAATTGACATTTTGCTAAAGGCTGTGGGAGACACTCCTATTATGAAAACAAAGAAGTGGGCAGTAGAGCGAACACGAACCATCCAAGGACTCATTGACTTCATCAAAAAGTTTCTTAAACTTGTGGCCTCAGAACAGTTGTTTATTTATGTGAATCAGTCCTTTGCTCCTTCCCCAGACCAAGAAGTTGGAACTCTCTATGAGTGTTTTGGCAGTGATGGTAAACTGGTTTTACATTAC…
ATG13	9776	NP_001136145	ATGGAGACCGACCTGAACTCCCAGGACAGGAAGGACCTGGATAAGTTTATCAAGTTCTTCGCCCTGAAGACCGTGCAGGTGATCGTGCAGGCCAGACTGGGCGAGAAGATCTGTACAAGATCCAGCAGCAGCCCCACAGGCAGCGACTGGTTCAATCTGGCCATCAAGGATATCCCTGAGGTGACACACGAGGCCAAGAAGGCCCTGGCCGGCCAGCTGCCTGCCGTTGGAAGAAGCATGTGTGTGGAGATCAGCCTGAAGACCTCCGAGGGCGATAGCATGGAGCTGGAGATCTGGTGCCTGGAGATGAATGAGAAGTGCGATAAGGAGATCAAGGTGTCCTACACCGTGTACAATAGACTGAGCCTGCTGCTGAAGTCCCTGCTGGCCATCACAAGA…
ATG14	22863	NP_55739	ATGGCCTCTCCCAGTGGGAAGGGAGCCCGGGCGCTGGAGGCTCCTGGCTGCGGGCCCCGGCCGCTCGCCCGGGACCTGGTGGACTCCGTGGACGATGCGGAGGGGCTGTACGTGGCTGTGGAGCGCTGCCCGCTGTGCAACACTACCCGCCGGCGGCTGACCTGCGCCAAATGCGTTCAGAGCGGCGATTTCGTCTACTTCGACGGCCGCGACCGGGAGAGGTTTATCGACAAGAAGGAAAGGTTAAGCCGACTTAAGAGCAAGCAAGAAGAATTTCAGAAAGAAGTGTTAAAAGCTATGGAAGGAAAATGGATAACAGATCAGTTGAGATGGAAAATAATGTCCTGCAAGATGAGGATTGAACAGTTAAAACAAACAATATGTAAAGGAAATGAAGAA…
ATG16L1	55054	NP_942593	ATGTCGTCGGGCCTCCGCGCCGCTGACTTCCCCCGCTGGAAGCGCCACATCTCGGAGCAACTGAGGCGCCGGGACCGGCTGCAGAGACAGGCGTTCGAGGAGATCATCCTGCAGTATAACAAATTGCTGGAAAAGTCAGATCTTCATTCAGTGTTGGCCCAGAAACTACAGGCTGAAAAGCATGACGTACCAAACAGGCACGAGATAAGGAGGCGGCAAGCCCGGCTGCAGAAAGAGCTTGCAGAAGCAGCAAAGGAACCTCTACCAGTCGAACAGGATGATGACATTGAGGTCATTGTGGATGAAACTTCTGATCACACAGAAGAGACCTCTCCTGTGCGAGCCATCAGCAGAGCAGCCACGAGACGCTCTGTCTCTTCCTTCCCAGTCCCCCAGGAC…
ATG2A	23130	NP_55919	ATGTCACGATGGCTGTGGCCATGGTCAAACTGTGTGAAAGAGCGGGTCTGCCGCTACTTGCTGCACCACTACTTAGGTCACTTCTTCCAAGAGCACCTCAGCCTGGACCAGCTCAGCCTCGATCTGTACAAGGGCAGCGTTGCCCTGCGAGACATCCACCTGGAAATCTGGTCTGTGAACGAGGTGCTGGAGTCAATGGAGTCACCGCTGGAGCTGGTGGAAGGCTTCGTGGGCTCCATCGAGGTGGCCGTGCCCTGGGCTGCTCTGCTCACCGACCACTGCACAGTGCGCGTGTCCGGCCTCCAGCTCACCTTGCAGCCCCGCCGGGGTCCAGCGCCAGGGGCTGCCGACTCACAGAGCTGGGCCTCATGCATGACCACAAGCCTGCAGCTGGCCCAG…
ATG3	64422	NP_071933	ATGCAGAATGTGATTAATACTGTGAAGGGAAAGGCACTGGAAGTGGCTGAGTACCTGACCCCGGTCCTCAAGGAATCAAAGTTTAAGGAAACAGGTGTAATTACCCCAGAAGAGTTTGTGGCAGCTGGAGATCACCTAGTCCACCACTGTCCAACATGGCAATGGGCTACAGGGGAAGAATTGAAAGTGAAGGCATACCTACCAACAGGCAAACAATTTTTGGTAACCAAAAATGTGCCGTGCTATAAGCGGTGCAAACAGATGGAATATTCAGATGAATTGGAAGCTATCATTGAAGAAGATGATGGTGATGGCGGATGGGTAGATACATATCACAACACAGGTATTACAGGAATAACGGAAGCCGTTAAAGAGATCACACTGGAAAATAAGGACAAT…
ATG5	9474	NP_4840	ATGACAGATGACAAAGATGTGCTTCGAGATGTGTGGTTTGGACGAATTCCAACTTGTTTCACGCTATATCAGGATGAGATAACTGAAAGGGAAGCAGAACCATACTATTTGCTTTTGCCAAGAGTAAGTTATTTGACGTTGGTAACTGACAAAGTGAAAAAGCACTTTCAGAAGGTTATGAGACAAGAAGACATTAGTGAGATATGGTTTGAATATGAAGGCACACCACTGAAATGGCATTATCCAATTGGTTTGCTATTTGATCTTCTTGCATCAAGTTCAGCTCTTCCTTGGAACATCACAGTACATTTTAAGAGTTTTCCAGAAAAAGACCTTCTGCACTGTCCATCTAAGGATGCAATTGAAGCTCATTTTATGTCATGTATGAAAGAAGCTGAT…
ATG7	10533	NP_006386	ATGGCGGCAGCTACGGGGGATCCTGGACTCTCTAAACTGCAGTTTGCCCCTTTTAGTAGTGCCTTGGATGTTGGGTTTTGGCATGAGTTGACCCAGAAGAAGCTGAACGAGTATCGGCTGGATGAAGCTCCCAAGGACATTAAGGGTTATTACTACAATGGTGACTCTGCTGGGCTGCCAGCTCGCTTAACATTGGAGTTCAGTGCTTTTGACATGAGTGCTCCCACCCCAGCCCGTTGCTGCCCAGCTATTGGAACACTGTATAACACCAACACACTCGAGTCTTTCAAGACTGCAGATAAGAAGCTCCTTTTGGAACAAGCAGCAAATGAGATATGGGAATCCATAAAATCAGGCACTGCTCTTGAAAACCCTGTACTCCTCAACAAGTTCCTCCTC…
ATG9A	79065	NP_1070666	ATGGCGCAGTTTGACACTGAATACCAGCGCCTAGAGGCCTCCTATAGTGATTCACCCCCAGGGGAGGAGGACCTGTTGGTGCACGTCGCCGAGGGGAGCAAGTCACCTTGGCACCATATTGAAAACCTTGACCTCTTCTTCTCTCGAGTTTATAATCTGCACCAGAAGAATGGCTTCACATGTATGCTCATCGGGGAGATCTTTGAGCTCATGCAGTTCCTCTTTGTGGTTGCCTTCACTACCTTCCTGGTCAGCTGCGTGGACTATGACATCCTATTTGCCAACAAGATGGTGAACCACAGTCTTCACCCTACTGAACCCGTCAAGGTCACTCTGCCAGACGCCTTTTTGCCTGCTCAAGTCTGTAGTGCCAGGATTCAGGAAAATGGCTCCCTTATC…
BECN1	8678	NP_003757	ATGGAAGGGTCTAAGACGTCCAACAACAGCACCATGCAGGTGAGCTTCGTGTGCCAGCGCTGCAGCCAGCCCCTGAAACTGGACACGAGTTTCAAGATCCTGGACCGTGTCACCATCCAGGAACTCACAGCTCCATTACTTACCACAGCCCAGGCGAAACCAGGAGAGACCCAGGAGGAAGAGACTAACTCAGGAGAGGAGCCATTTATTGAAACTCCTCGCCAGGATGGTGTCTCTCGCAGATTCATCCCCCCAGCCAGGATGATGTCCACAGAAAGTGCCAACAGCTTCACTCTGATTGGGGAGGCATCTGATGGCGGCACCATGGAGAACCTCAGCCGAAGACTGAAGGTCACTGGGGACCTTTTTGACATCATGTCGGGCCAGACAGATGTGGAT…
BIRC2	329	NP_001243092	ATGCACAAAACTGCCTCCCAAAGACTTTTCCCAGGTCCCTCGTATCAAAACATTAAGAGTATAATGGAAGATAGCACGATCTTGTCAGATTGGACAAACAGCAACAAACAAAAAATGAAGTATGACTTTTCCTGTGAACTCTACAGAATGTCTACATATTCAACTTTCCCCGCCGGGGTGCCTGTCTCAGAAAGGAGTCTTGCTCGTGCTGGTTTTTATTATACTGGTGTGAATGACAAGGTCAAATGCTTCTGTTGTGGCCTGATGCTGGATAACTGGAAACTAGGAGACAGTCCTATTCAAAAGCATAAACAGCTATATCCTAGCTGTAGCTTTATTCAGAATCTGGTTTCAGCTAGTCTGGGATCCACCTCTAAGAATACGTCTCCAATGAGAAAC…
BIRC3	330	NP_001156	ATGAACATAGTAGAAAACAGCATATTCTTATCAAATTTGATGAAAAGCGCCAACACGTTTGAACTGAAATACGACTTGTCATGTGAACTGTACCGAATGTCTACGTATTCCACTTTTCCTGCTGGGGTTCCTGTCTCAGAAAGGAGTCTTGCTCGTGCTGGTTTCTATTACACTGGTGTGAATGACAAGGTCAAATGCTTCTGTTGTGGCCTGATGCTGGATAACTGGAAAAGAGGAGACAGTCCTACTGAAAAGCATAAAAAGTTGTATCCTAGCTGCAGATTCGTTCAGAGTCTAAATTCCGTTAACAACTTGGAAGCTACCTCTCAGCCTACTTTTCCTTCTTCAGTAACAAATTCCACACACTCATTACTTCCGGGTACAGAAAACAGTGGATAT…
BRCA1	672	NP_9225	ATGGACCTGAGCGCCCTGCGGGTGGAAGAGGTGCAGAACGTGATCAACGCCATGCAGAAAATCCTGGAATGCCCCATCTGCCTCGAGCTGATCAAAGAACCCGTGTCCACCAAGTGCGACCACATCTTCTGCAAGTTCTGCATGCTGAAGCTGCTGAACCAGAAGAAAGGCCCCAGCCAGTGCCCCCTGTGCAAGAACGACATCACCAAGCGGAGCCTGCAGGAAAGCACCCGGTTCAGCCAGCTGGTGGAAGAACTGCTGAAGATCATCTGCGCCTTCCAGCTGGACACCGGCCTGGAATACGCCAACAGCTACAACTTCGCCAAGAAAGAGAACAACAGCCCCGAGCACCTGAAGGACGAGGTGTCCATCATCCAGAGCATGGGCTACCGGAACCGG…
CALCOCO2	10241	NP_5822	ATGGAGGAGACCATCAAAGATCCCCCCACATCAGCTGTCTTGCTGGATCACTGTCATTTCTCTCAGGTCATCTTTAACAGTGTGGAGAAGTTCTACATCCCTGGAGGGGACGTCACATGTCATTATACCTTCACCCAGCATTTCATCCCTCGTCGAAAGGATTGGATTGGCATCTTTAGAGTGGGGTGGAAGACAACCCGTGAGTATTACACCTTCATGTGGGTTACTTTGCCCATTGACCTAAACAACAAATCAGCTAAACAGCAGGAAGTCCAATTCAAAGCTTACTACCTGCCCAAGGATGATGAGTATTACCAGTTCTGCTATGTGGATGAGGATGGTGTGGTCCGGGGAGCAAGTATTCCTTTCCAATTCCGTCCAGAAAATGAGGAAGACATC…
DCUN1D1	54165	NP_65691	ATGAACAAGTTGAAATCATCGCAGAAGGATAAAGTTCGTCAGTTTATGATCTTCACACAATCTAGTGAAAAAACAGCAGTAAGTTGTCTTTCTCAAAATGACTGGAAGTTAGATGTTGCAACAGATAATTTTTTCCAAAATCCTGAACTTTATATACGAGAGAGTGTAAAAGGATCATTGGACAGGAAGAAGTTAGAACAGCTGTACAATAGATACAAAGACCCTCAAGATGAGAATAAAATTGGAATAGATGGCATACAGCAGTTCTGTGATGACCTGGCACTCGATCCAGCCAGCATTAGTGTGTTGATTATTGCATGGAAGTTCAGAGCAGCAACACAGTGCGAGTTCTCCAAACAGGAGTTCATGGATGGCATGACAGAATTAGGATGTGACAGC…
EPG5	57724	NP_66015	ATGGCCGAGGCGGTGAAGCCCCAGCGCCGGGCCAAGGCCAAGGCCAGCCGGACTAAAACAAAGGAAAAGAAGAAGTATGAAACTCCTCAGAGGGAAGAGTCCAGTGAAGTCTCCCTTCCAAAAACCTCCAGAGAGCAGGAAATCCCTTCTCTAGCCTGTGAATTCAAAGGAGACCATCTGAAGGTGGTAACTGATTCCCAGCTCCAGGATGATGCCAGTGGACAAAATGAGAGTGAAATGTTTGATGTACCACTCACCTCCTTAACTATAAGCAATGAAGAGTCCCTGACGTGTAACACAGAGCCCCCAAAGGAAGGGGGAGAGGCCAGACCCTGTGTGGGGGACAGTGCAGTCACTCCAAAGGTCCACCCTGGAGACAATGTTGGAACTAAAGTAGAA…
FBXO7	25793	NP_36311	ATGAGGCTGCGGGTGCGGCTTCTGAAGCGGACCTGGCCGCTGGAGGTGCCCGAGACGGAGCCGACGCTGGGGCATTTGCGCTCGCACCTGAGGCAGTCCCTGCTGTGCACCTGGGGGTACAGTTCTAATACCCGATTTACAATTACATTGAACTACAAGGATCCCCTCACTGGAGATGAAGAGACCTTGGCTTCATATGGGATTGTTTCTGGGGACTTGATATGTTTGATTCTTCAAGATGACATTCCAGCGCCTAATATACCTTCATCCACAGATTCAGAGCATTCTTCACTCCAGAATAATGAGCAACCCTCTTTGGCCACCAGCTCCAATCAGACTAGCATACAGGATGAACAACCAAGTGATTCATTCCAAGGACAGGCAGCCCAGTCTGGTGTT…
FUNDC1	139341	NP_776155	ATGGCGACCCGGAACCCCCCTCCCCAAGACTATGAAAGTGATGACGACTCTTATGAAGTGTTGGATTTAACTGAGTATGCAAGAAGACACCAGTGGTGGAATCGAGTGTTTGGCCACAGTTCGGGACCTATGGTAGAAAAATACTCAGTAGCTACCCAGATTGTAATGGGTGGCGTTACTGGCTGGTGTGCAGGATTTCTGTTCCAGAAAGTTGGAAAACTTGCAGCAACTGCAGTAGGTGGTGGCTTTCTTCTTCTTCAGATTGCTAGTCATAGTGGCTATGTGCAGATTGACTGGAAGAGAGTTGAAAAAGATGTAAATAAAGCAAAAAGACAGATTAAGAAACGAGCGAACAAAGCAGCACCTGAAATCAACAATTTAATTGAAGAAGCAACAGAA…
GABARAP	11337	NP_9209	ATGAAGTTCGTGTACAAAGAAGAGCATCCGTTCGAGAAGCGCCGCTCTGAGGGCGAGAAGATCCGAAAGAAATACCCGGACCGGGTGCCGGTGATAGTAGAAAAGGCTCCCAAAGCTCGGATAGGAGACCTGGACAAAAAGAAATACCTGGTGCCTTCTGATCTCACAGTTGGTCAGTTCTACTTCTTGATCCGGAAGCGAATTCATCTCCGAGCTGAGGATGCCTTGTTTTTCTTTGTCAACAATGTCATTCCACCCACCAGTGCCACAATGGGTCAGCTGTACCAGGAACACCATGAAGAAGACTTCTTTCTCTACATTGCCTACAGTGACGAAAGTGTCTACGGTCTGTGA
GABARAPL1	23710	NP_113600	ATGAAGTTCCAGTACAAGGAGGACCATCCCTTTGAGTATCGGAAAAAGGAAGGAGAAAAGATCCGGAAGAAATATCCGGACAGGGTCCCCGTGATTGTAGAGAAGGCTCCAAAAGCCAGGGTGCCTGATCTGGACAAGAGGAAGTACCTAGTGCCCTCTGACCTTACTGTTGGCCAGTTCTACTTCTTAATCCGGAAGAGAATCCACCTGAGACCTGAGGACGCCTTATTCTTCTTTGTCAACAACACCATCCCTCCCACCAGTGCTACCATGGGCCAACTGTATGAGGACAATCATGAGGAAGACTATTTTCTGTATGTGGCCTACAGTGATGAGAGTGTCTTTGGGAAATGA
GABARAPL2	11345	NP_9216	ATGAAGTGGATGTTCAAGGAGGACCACTCGCTGGAACACAGATGCGTGGAGTCCGCGAAGATTCGAGCGAAATATCCCGACAGGGTTCCGGTGATTGTGGAAAAGGTCTCAGGCTCTCAGATTGTTGACATTGACAAACGGAAGTACTTGGTTCCATCTGATATCACTGTGGCTCAGTTCATGTGGATCATCAGGAAAAGGATCCAGCTTCCTTCTGAAAAGGCGATCTTCCTGTTTGTGGATAAGACAGTCCCACAGTCCAGCCTAACTATGGGACAGCTTTACGAGAAGGAAAAAGATGAAGATGGATTCTTATATGTGGCCTACAGCGGAGAGAACACTTTTGGCTTCTAG
HDAC6	10013	NP_6035	ATGACCTCAACCGGCCAGGATTCCACCACAACCAGGCAGCGAAGAAGTAGGCAGAACCCCCAGTCGCCCCCTCAGGACTCCAGTGTCACTTCGAAGCGAAATATTAAAAAGGGAGCCGTTCCCCGCTCTATCCCCAATCTAGCGGAGGTAAAGAAGAAAGGCAAAATGAAGAAGCTCGGCCAAGCAATGGAAGAAGACCTAATCGTGGGACTGCAAGGGATGGATCTGAACCTTGAGGCTGAAGCACTGGCTGGCACTGGCTTGGTGTTGGATGAGCAGTTAAATGAATTCCATTGCCTCTGGGATGACAGCTTCCCGGAAGGCCCTGAGCGGCTCCATGCCATCAAGGAGCAACTGATCCAGGAGGGCCTCCTAGATCGCTGCGTGTCCTTTCAGGCC…
HLTF	6596	NP_3062	ATGAGCTGGATGTTCAAGCGGGACCCCGTGTGGAAGTACCTGCAGACCGTGCAGTACGGCGTGCACGGCAACTTCCCCAGACTGAGCTACCCCACATTCTTCCCACGATTCGAGTTCCAAGACGTGATCCCCCCCGACGACTTCCTGACCAGCGACGAAGAGGTGGACAGCGTGCTGTTCGGCAGCCTGAGAGGCCACGTTGTGGGCCTGCGGTACTACACAGGCGTGGTCAACAACAACGAGATGGTGGCCCTGCAGAGGGACCCCAACAACCCCTACGACAAGAACGCCATCAAAGTGAACAACGTGAACGGCAATCAAGTGGGCCACCTGAAGAAAGAGCTGGCTGGCGCCCTGGCCTACATCATGGACAACAAGCTGGCCCAGATCGAGGGCGTG…
HSPA8	3312	NP_006588	ATGTCCAAGGGACCTGCAGTTGGTATTGATCTTGGCACCACCTACTCTTGTGTGGGTGTTTTCCAGCACGGAAAAGTCGAGATAATTGCCAATGATCAGGGAAACCGAACCACTCCAAGCTATGTCGCCTTTACGGACACTGAACGGTTGATCGGTGATGCCGCAAAGAATCAAGTTGCAATGAACCCCACCAACACAGTTTTTGATGCCAAACGTCTGATTGGACGCAGATTTGATGATGCTGTTGTCCAGTCTGATATGAAACATTGGCCCTTTATGGTGGTGAATGATGCTGGCAGGCCCAAGGTCCAAGTAGAATACAAGGGAGAGACCAAAAGCTTCTATCCAGAGGAGGTGTCTTCTATGGTTCTGACAAAGATGAAGGAAATTGCAGAAGCC…
ITCH	83737	NP_113671	ATGTCTGACAGTGGATCACAACTTGGTTCAATGGGTAGCCTCACCATGAAATCACAGCTTCAGATCACTGTCATCTCAGCAAAACTTAAGGAAAATAAGAAGAATTGGTTTGGACCAAGTCCTTACGTAGAGGTCACAGTAGATGGACAGTCAAAGAAGACAGAAAAATGCAACAACACAAACAGTCCCAAGTGGAAGCAACCCCTTACAGTTATCGTTACCCCTGTGAGTAAATTACATTTTCGTGTGTGGAGTCACCAGACACTGAAATCTGATGTTTTGTTGGGAACTGCTGCATTAGATATTTATGAAACATTAAAGTCAAACAATATGAAACTTGAAGAAGTAGTTGTGACTTTGCAGCTTGGAGGTGACAAAGAGCCAACAGAGACAATAGGA…
KLHL3	26249	NP_59111	ATGGAAGGCGAGAGCGTGAAGCTGTCCAGCCAGACCCTCATCCAGGCCGGCGACGACGAGAAGAATCAGCGCACCATCACCGTGAATCCCGCTCACATGGGCAAGGCCTTCAAAGTGATGAACGAGCTGCGGTCCAAACAGCTGCTCTGCGACGTCATGATCGTTGCCGAGGATGTGGAAATTGAGGCCCACAGAGTGGTGCTGGCCGCTTGCTCCCCTTACTTCTGCGCCATGTTTACCGGCGATATGAGCGAGAGCAAGGCCAAGAAGATCGAGATTAAGGACGTCGACGGCCAGACACTGTCCAAGCTGATCGATTATATCTACACCGCCGAGATCGAAGTGACCGAAGAAAACGTGCAGGTCCTGCTGCCTGCCGCCTCCCTGCTCCAACTGATG…
LGALS1	3956	NP_2296	ATGGCTTGTGGTCTGGTCGCCAGCAACCTGAATCTCAAACCTGGAGAGTGCCTTCGAGTGCGAGGCGAGGTGGCTCCTGACGCTAAGAGCTTCGTGCTGAACCTGGGCAAAGACAGCAACAACCTGTGCCTGCACTTCAACCCTCGCTTCAACGCCCACGGCGACGCCAACACCATCGTGTGCAACAGCAAGGACGGCGGGGCCTGGGGGACCGAGCAGCGGGAGGCTGTCTTTCCCTTCCAGCCTGGAAGTGTTGCAGAGGTGTGCATCACCTTCGACCAGGCCAACCTGACCGTCAAGCTGCCAGATGGATACGAATTCAAGTTCCCCAACCGCCTCAACCTGGAGGCCATCAACTACATGGCAGCTGACGGTGACTTCAAGATCAAATGTGTGGCC…
LGALS3	3958	NP_2297	ATGGCAGACAATTTTTCGCTCCATGATGCGTTATCTGGGTCTGGAAACCCAAACCCTCAAGGATGGCCTGGCGCATGGGGGAACCAGCCTGCTGGGGCAGGGGGCTACCCAGGGGCTTCCTATCCTGGGGCCTACCCCGGGCAGGCACCCCCAGGGGCTTATCCTGGACAGGCACCTCCAGGCGCCTACCCTGGAGCACCTGGAGCTTATCCCGGAGCACCTGCACCTGGAGTCTACCCAGGGCCACCCAGCGGCCCTGGGGCCTACCCATCTTCTGGACAGCCAAGTGCCACCGGAGCCTACCCTGCCACTGGCCCCTATGGCGCCCCTGCTGGGCCACTGATTGTGCCTTATAACCTGCCTTTGCCTGGGGGAGTGGTGCCTCGCATGCTGATAACA…
LGALS8	3964	NP_6490	ATGATGTTGTCCTTAAACAACCTACAGAATATCATCTATAACCCGGTAATCCCGTTTGTTGGCACCATTCCTGATCAGCTGGATCCTGGAACTTTGATTGTGATACGTGGGCATGTTCCTAGTGACGCAGACAGATTCCAGGTGGATCTGCAGAATGGCAGCAGCATGAAACCTCGAGCCGATGTGGCCTTTCATTTCAATCCTCGTTTCAAAAGGGCCGGCTGCATTGTTTGCAATACTTTGATAAATGAAAAATGGGGACGGGAAGAGATCACCTATGACACGCCTTTCAAAAGAGAAAAGTCTTTTGAGATCGTGATTATGGTGCTGAAGGACAAATTCCAGGTGGCTGTAAATGGAAAACATACTCTGCTCTATGGCCACAGGATCGGCCCAGAG…
LGALS9	3965	NP_33665	ATGGCCTTCAGCGGTTCCCAGGCTCCCTACCTGAGTCCAGCTGTCCCCTTTTCTGGGACTATTCAAGGAGGTCTCCAGGACGGACTTCAGATCACTGTCAATGGGACCGTTCTCAGCTCCAGTGGAACCAGGTTTGCTGTGAACTTTCAGACTGGCTTCAGTGGAAATGACATTGCCTTCCACTTCAACCCTCGGTTTGAAGATGGAGGGTACGTGGTGTGCAACACGAGGCAGAACGGAAGCTGGGGGCCCGAGGAGAGGAAGACACACATGCCTTTCCAGAAGGGGATGCCCTTTGACCTCTGCTTCCTGGTGCAGAGCTCAGATTTCAAGGTGATGGTGAACGGGATCCTCTTCGTGCAGTACTTCCACCGCGTGCCCTTCCACCGTGTGGACACC…
LRSAM1	90678	NP_001005373	ATGCCGCTCTTCTTCCGGAAGCGGAAACCCAGTGAGGAGGCTCGGAAACGCCTGGAGTACCAGATGTGTTTGGCAAAAGAAGCTGGGGCAGATGACATTCTCGACATCTCTAAATGTGAGCTCTCAGAGATTCCATTTGGAGCTTTTGCAACATGCAAAGTTCTGCAGAAGAAGGTGCTGATCGTCCACACGAATCACCTCACTTCCCTGCTTCCCAAATCCTGCAGCCTCCTGAGTCTGGCAACCATCAAGGTTCTAGATCTCCACGATAATCAGCTGACAGCCCTTCCTGACGATCTGGGGCAGCTGACTGCCCTCCAGGTCTTAAACGTGGAAAGGAATCAACTGATGCAGCTCCCACGTTCCATTGGGAACCTGACCCAGCTCCAGACTCTCAAT…
MAP1LC3A	84557	NP_115903	ATGCCCTCAGACCGGCCTTTCAAGCAGCGGCGGAGCTTCGCCGACCGCTGTAAGGAGGTACAGCAGATCCGCGACCAGCACCCCAGCAAAATCCCGGTGATCATCGAGCGCTACAAGGGTGAGAAGCAGCTGCCCGTCCTGGACAAGACCAAGTTTTTGGTCCCGGACCATGTCAACATGAGCGAGTTGGTCAAGATCATCCGGCGCCGCCTGCAGCTGAACCCCACGCAGGCCTTCTTCCTGCTGGTGAACCAGCACAGCATGGTGAGTGTGTCCACGCCCATCGCGGACATCTACGAGCAGGAGAAAGACGAGGACGGCTTCCTCTATATGGTCTACGCCTCCCAGGAAACCTTCGGCTTCTAG
MAP1LC3B	81631	NP_73729	ATGCCGTCGGAGAAGACCTTCAAGCAGCGCCGCACCTTCGAACAAAGAGTAGAAGATGTCCGACTTATTCGAGAGCAGCATCCAACCAAAATCCCGGTGATAATAGAACGATACAAGGGTGAGAAGCAGCTTCCTGTTCTGGATAAAACAAAGTTCCTTGTACCTGACCATGTCAACATGAGTGAGCTCATCAAGATAATTAGAAGGCGCTTACAGCTCAATGCTAATCAGGCCTTCTTCCTGTTGGTGAACGGACACAGCATGGTCAGCGTCTCCACACCAATCTCAGAGGTGTATGAGAGTGAGAAAGATGAAGATGGATTCCTGTACATGGTCTATGCCTCCCAGGAGACGTTCGGGATGAAATTGTCAGTGTAG
MAP1LC3C	440738	NP_1004343	ATGCCGCCTCCACAGAAAATCCCAAGCGTCAGACCCTTCAAGCAGAGGAAAAGCTTGGCAATCAGACAAGAGGAAGTTGCTGGAATCCGGGCAAAGTTCCCCAACAAAATCCCGGTGGTAGTGGAGCGCTACCCCAGGGAGACGTTCCTGCCCCCGCTGGACAAAACCAAGTTCCTGGTCCCGCAGGAGCTGACCATGACCCAGTTCCTCAGCATCATCCGGAGCCGCATGGTCCTGAGAGCCACGGAAGCCTTTTACTTGCTGGTGAACAACAAGAGCCTGGTCAGCATGAGCGCAACCATGGCAGAGATCTACAGAGACTACAAGGATGAGGATGGCTTCGTGTACATGACCTACGCCTCCCAGGAGACATTTGGCTGCCTGGAGTCAGCAGCCCCC…
NBR1	4077	NP_5890	ATGGAACCACAGGTTACTCTAAATGTGACTTTTAAAAATGAAATTCAAAGCTTTCTGGTTTCTGATCCAGAAAATACAACTTGGGCTGATATCGAAGCTATGGTAAAAGTTTCATTTGATCTGAATACTATTCAAATAAAATACCTGGATGAGGAAAATGAAGAGGTATCCATCAACAGTCAAGGAGAATATGAAGAAGCGCTTAAGATGGCAGTTAAACAGGGAAACCAACTGCAGATGCAAGTCCACGAAGGGCACCATGTCGTTGATGAAGCCCCACCCCCAGTTGTAGGAGCAAAACGACTAGCTGCCAGGGCAGGGAAGAAGCCACTTGCACATTACTCTTCACTGGTGAGAGTCTTGGGATCAGACATGAAGACCCCAGAGGATCCTGCAGTG…
NCOA4	8031	NP_1138732	ATGGGCGCTCAGCTGACAACCTTCGCCCTGGCTGGCGCCGTGCGGAGGATGAACACCTTTCAGGATCAGAGCGGCTCCAGCAGCAACCGCGAGCCCCTGCTGCGGTGTAGCGACGCCAGACGGGACCTGGAACTGGCCATCGGCGGCGTGCTGAGAGCCGAGCAGCAGATCAAGGACAACCTGCGGGAAGTGAAAGCCCAGATCCACTCCTGCATCAGCAGACACCTCGAGTGCCTGCGGAGCCGGGAAGTGTGGCTCTACGAGCAGGTTGACCTCATCTACCAGCTGAAAGAAGAAACCCTGCAGCAGCAGGCCCAACAGCTGTATAGCCTGCTGGGACAGTTCAACTGCCTGACCCACCAGCTGGAATGCACCCAGAACAAGGACCTGGCTAACCAG…
NEDD4	4734	NP_940682	ATGGCACAAAGCTTACGATTGCACTTTGCAGCCAGAAGAAGCAATACTTACCCTTTGTCAGAAACCTCCGGAGATGACTTGGATAGCCATGTTCACATGTGCTTCAAAAGACCAACACGGATTTCAACGTCTAACGTTGTTCAAATGAAGCTGACTCCCAGACAGACTGCACTAGCTCCGTTAATAAAGGAAAACGTTCAGTCTCAAGAAAGATCATCTGTTCCCTCATCTGAAAATGTTAATAAAAAGAGCAGCTGTCTACAGATTTCACTACAGCCAACAAGGTACAGTGGATATCTTCAGTCTAGCAATGTCTTAGCTGATAGTGATGATGCTTCGTTTACTTGTATCTTGAAGGATGGTATTTACAGTAGTGCTGTGGTCGATAATGAATTGAAT…
NHLRC1	378884	NP_940988	ATGGCGGCCGAAGCCTCGGAGAGCGGGCCAGCGCTGCATGAGCTCATGCGCGAGGCGGAGATCAGCCTGCTCGAGTGCAAGGTGTGCTTTGAGAAGTTTGGCCACCGGCAGCAGCGGCGCCCGCGCAACCTGTCCTGCGGCCACGTGGTCTGCCTGGCCTGCGTGGCCGCCCTGGCGCACCCGCGCACTCTGGCCCTCGAGTGCCCATTCTGCAGGCGAGCTTGCCGGGGCTGCGACACCAGCGACTGCCTGCCGGTGCTGCACCTCATAGAGCTCCTGGGCTCAGCGCTTCGCCAGTCCCCGGCCGCCCATCGCGCCGCCCCCAGCGCCCCCGGAGCCCTCACCTGCCACCACACCTTCGGCGGCTGGGGGACCCTGGTCAACCCCACCGGACTGGCG…
NPC1	4864	NP_000262	ATGACCGCTCGCGGCCTGGCCCTTGGCCTCCTCCTGCTGCTACTGTGTCCAGCGCAGGTGTTTTCACAGTCCTGTGTTTGGTATGGAGAGTGTGGAATTGCATATGGGGACAAGAGGTACAATTGCGAATATTCTGGCCCACCAAAACCATTGCCAAAGGATGGATATGACTTAGTGCAGGAACTCTGTCCAGGATTCTTCTTTGGCAATGTCAGTCTCTGTTGTGATGTTCGGCAGCTTCAGACACTAAAAGACAACCTGCAGCTGCCTCTACAGTTTCTGTCCAGATGTCCATCCTGTTTTTATAACCTACTGAACCTGTTTTGTGAGCTGACATGTAGCCCTCGACAGAGTCAGTTTTTGAATGTTACAGCTACTGAAGATTATGTTGATCCTGTT…
OPTN	10133	NP_1008212	ATGTCCCATCAACCTCTCAGCTGCCTCACTGAAAAGGAGGACAGCCCCAGTGAAAGCACAGGAAATGGACCCCCCCACCTGGCCCACCCAAACCTGGACACGTTTACCCCGGAGGAGCTGCTGCAGCAGATGAAAGAGCTCCTGACCGAGAACCACCAGCTGAAAGAAGCCATGAAGCTAAATAATCAAGCCATGAAAGGGAGATTTGAGGAGCTTTCGGCCTGGACAGAGAAACAGAAGGAAGAACGCCAGTTTTTTGAGATACAGAGCAAAGAAGCAAAAGAGCGTCTAATGGCCTTGAGTCATGAGAATGAGAAATTGAAGGAAGAGCTTGGAAAACTAAAAGGGAAATCAGAAAGGTCATCTGAGGACCCCACTGATGACTCCAGGCTTCCCAGG…
PRKN	5071	NP_4553	ATGATCGTTTTCGTGCGCTTCAACAGCAGCCACGGCTTCCCCGTGGAAGTGGACAGCGACACCTCCATCTTCCAACTGAAAGAAGTGGTGGCCAAGCGGCAGGGCGTGCCAGCAGACCAGCTGAGAGTGATCTTCGCCGGCAAAGAGCTGCGCAACGACTGGACCGTCCAGAACTGCGATCTCGACCAGCAGTCTATCGTGCACATCGTGCAGCGGCCCTGGCGGAAGGGCCAAGAGATGAACGCCACAGGCGGCGACGATCCCCGGAATGCTGCTGGCGGCTGCGAGAGAGAGCCCCAGTCTCTGACCAGGGTCGACCTGAGCAGCAGCGTGCTGCCCGGCGATTCTGTTGGCCTGGCCGTGATCCTGCACACCGACTCCCGCAAGGACAGCCCTCCT…
PEX5	5830	NP_000310	ATGGCAATGCGGGAGCTGGTGGAGGCCGAATGCGGGGGTGCCAACCCGCTCATGAAGCTCGCCGGGCACTTCACCCAGGACAAGGCCCTTCGGCAGGAGGGATTGAGGCCTGGCCCCTGGCCCCCCGGAGCCCCGGCCTCTGAGGCAGCCTCCAAGCCTTTGGGAGTAGCTTCTGAAGATGAGTTGGTGGCTGAATTCCTGCAGGACCAGAATGCACCCCTTGTGTCCCGTGCCCCTCAGACCTTCAAGATGGATGACCTCCTGGCTGAGATGCAGCAGATTGAGCAGTCAAACTTCCGCCAGGCTCCCCAGAGAGCCCCTGGTGTGGCAGACTTGGCCTTGTCTGAGAACTGGGCCCAGGAGTTTCTTGCAGCTGGAGATGCTGTGGATGTAACTCAG…
PHB2	11331	NP_1138303	ATGGCCCAGAACTTGAAGGACTTGGCGGGACGGCTGCCCGCCGGGCCCCGGGGCATGGGCACGGCCCTGAAGCTGTTGCTGGGGGCCGGCGCCGTGGCCTACGGTGTGCGCGAATCTGTGTTCACCGTGGAAGGCGGGCACAGAGCCATCTTCTTCAATCGGATCGGTGGAGTGCAGCAGGACACTATCCTGGCCGAGGGCCTTCACTTCAGGATCCCTTGGTTCCAGTACCCCATTATCTATGACATTCGGGCCAGACCTCGAAAAATCTCCTCCCCTACAGGCTCCAAAGACCTACAGATGGTGAATATCTCCCTGCGAGTGTTGTCTCGACCCAATGCTCAGGAGCTTCCTAGCATGTACCAGCGCCTAGGGCTGGACTACGAGGAACGAGTGTTG…
PIAS1	8554	NP_057250	ATGGCGGACAGTGCGGAACTAAAGCAAATGGTTATGAGCCTTAGAGTTTCTGAACTCCAAGTACTGTTGGGCTACGCCGGGAGAAACAAGCACGGACGCAAACACGAACTTCTCACAAAAGCCCTGCATTTGCTAAAGGCTGGCTGTAGTCCTGCTGTGCAAATGAAAATTAAGGAACTCTATAGGCGGCGGTTCCCACAGAAAATCATGACGCCTGCAGACTTGTCCATCCCCAACGTACATTCAAGTCCTATGCCAGCAACTTTGTCTCCATCTACCATTCCACAACTCACTTACGATGGTCACCCTGCATCATCGCCATTACTCCCTGTTTCTCTTCTGGGACCTAAACATGAACTGGAACTCCCACATCTTACATCAGCTCTTCACCCAGTCCAT…
PIAS4	51588	NP_56981	ATGGCGGCGGAGCTGGTGGAGGCCAAAAACATGGTGATGAGTTTTCGAGTCTCCGACCTTCAGATGCTCCTGGGTTTCGTGGGCCGGAGTAAGAGTGGACTGAAGCACGAGCTCGTCACCAGGGCCCTCCAGCTGGTGCAGTTTGACTGTAGCCCTGAGCTGTTCAAGAAGATCAAGGAGCTGTACGAGACCCGCTACGCCAAGAAGAACTCGGAGCCTGCCCCACAGCCGCACCGGCCCCTGGACCCCCTGACCATGCACTCCACCTACGACCGGGCCGGCGCTGTGCCCAGGACTCCGCTGGCAGGCCCCAATATTGACTACCCCGTGCTCTACGGAAAGTACTTAAACGGACTGGGACGGTTGCCCGCCAAGACCCTCAAGCCAGAAGTCCGCCTG…
PIK3C3	5289	NP_2638	ATGGGGGAAGCAGAGAAGTTTCACTACATCTATAGTTGTGACCTGGATATCAACGTCCAGCTTAAGATAGGAAGCTTGGAAGGGAAGAGAGAACAAAAGAGTTATAAAGCTGTCCTGGAAGACCCAATGTTGAAGTTCTCAGGACTATATCAAGAGACATGCTCTGATCTTTATGTTACTTGTCAAGTTTTTGCAGAAGGGAAGCCTTTGGCCTTGCCAGTGAGAACATCCTACAAAGCATTTAGTACAAGATGGAACTGGAATGAATGGCTGAAACTACCAGTAAAATACCCTGACCTGCCCAGGAATGCCCAAGTGGCCCTCACCATATGGGATGTGTATGGTCCCGGAAAAGCAGTGCCTGTAGGAGGAACAACGGTTTCGCTCTTTGGAAAATAC…
PINK1	65018	NP_115785	ATGGCGGTGCGACAGGCGCTGGGCCGCGGCCTGCAGCTGGGTCGAGCGCTGCTGCTGCGCTTCACGGGCAAGCCCGGCCGGGCCTACGGCTTGGGGCGGCCGGGCCCGGCGGCGGGCTGTGTCCGCGGGGAGCGTCCAGGCTGGGCCGCAGGACCGGGCGCGGAGCCTCGCAGGGTCGGGCTCGGGCTCCCTAACCGTCTCCGCTTCTTCCGCCAGTCGGTGGCCGGGCTGGCGGCGCGGTTGCAGCGGCAGTTCGTGGTGCGGGCCTGGGGCTGCGCGGGCCCTTGCGGCCGGGCAGTCTTTCTGGCCTTCGGGCTAGGGCTGGGCCTCATCGAGGAAAAACAGGCGGAGAGCCGGCGGGCGGTCTCGGCCTGTCAGGAGATCCAGGCAATTTTTACC…
RAB2A	5862	NP_002856	ATGGCGTACGCCTATCTCTTCAAGTACATCATAATCGGCGACACAGGTGTTGGTAAATCATGCTTATTGCTACAGTTTACAGACAAGAGGTTTCAGCCAGTGCATGACCTTACTATTGGTGTAGAGTTCGGTGCTCGAATGATAACTATTGATGGGAAACAGATAAAACTTCAGATATGGGATACGGCAGGGCAAGAATCCTTTCGTTCCATCACAAGGTCGTATTACAGAGGTGCAGCAGGAGCTTTACTAGTTTACGATATTACACGGAGAGATACATTCAACCACTTGACAACCTGGTTAGAAGATGCCCGCCAGCATTCCAATTCCAACATGGTCATTATGCTTATTGGAAATAAAAGTGATTTAGAATCTAGAAGAGAAGTAAAAAAAGAAGAA…
RAB7A	7879	NP_4628	ATGACCTCTAGGAAGAAAGTGTTGCTGAAGGTTATCATCCTGGGAGATTCTGGAGTCGGGAAGACATCACTCATGAACCAGTATGTGAATAAGAAATTCAGCAATCAGTACAAAGCCACAATAGGAGCTGACTTTCTGACCAAGGAGGTGATGGTGGATGACAGGCTAGTCACAATGCAGATATGGGACACAGCAGGACAGGAACGGTTCCAGTCTCTCGGTGTGGCCTTCTACAGAGGTGCAGACTGCTGCGTTCTGGTATTTGATGTGACTGCCCCCAACACATTCAAAACCCTAGATAGCTGGAGAGATGAGTTTCTCATCCAGGCCAGTCCCCGAGATCCTGAAAACTTCCCATTTGTTGTGTTGGGAAACAAGATTGACCTCGAAAACAGACAA…
RB1CC1	9821	NP_1077086	ATGAAGCTGTACGTGTTCCTCGTGAACACCGGCACCACCCTGACCTTCGACACCGAGCTGACCGTGCAGACCGTGGCCGATCTGAAGCACGCCATCCAGTCCAAGTACAAGATCGCCATTCAGCATCAAGTCCTGGTCGTGAACGGCGGCGAGTGCATGGCCGCCGATAGACGCGTGTGCACCTACTCTGCCGGCACCGATACCAACCCCATCTTCCTGTTCAACAAAGAGATGATTCTCTGCGACCGGCCTCCCGCCATCCCCAAGACCACCTTCAGCACCGAGAATGATATGGAAATCAAGGTGGAAGAGTCCCTGATGATGCCCGCCGTGTTCCACACCGTGGCCAGCAGAACACAGCTGGCCCTCGAGATGTACGAGGTGGCCAAAAAGCTGTGC…
RBCK1	10616	NP_112506	ATGGACGAGAAGACCAAGAAAGCAGAGGAAATGGCCCTGAGCCTCACCCGAGCAGTGGCGGGCGGGGATGAACAGGTGGCAATGAAGTGTGCCATCTGGCTGGCAGAGCAACGGGTGCCCCTGAGTGTGCAACTGAAGCCTGAGGTCTCCCCAACGCAGGACATCAGGCTGTGGGTGAGCGTGGAGGATGCTCAGATGCACACCGTCACCATCTGGCTCACAGTGCGCCCTGATATGACAGTGGCGTCTCTCAAGGACATGGTTTTTCTGGACTATGGCTTCCCACCAGTCTTGCAGCAGTGGGTGATTGGGCAGCGGCTGGCACGAGACCAGGAGACCCTGCACTCCCATGGGGTGCGGCAGAATGGGGACAGTGCCTACCTCTATCTGCTGTCAGCC…
RETREG1	54463	NP_001030022	ATGGCGAGCCCGGCGCCTCCGGAGCACGCCGAGGAGGGATGCCCGGCTCCTGCCGCCGAGGAGCAGGCGCCGCCGTCGCCGCCACCGCCCCAGGCATCCCCCGCAGAGCGGCAGCAGCAGGAGGAGGAAGCGCAGGAAGCTGGGGCGGCGGAGGGCGCGGGGTTGCAGGTGGAGGAGGCCGCGGGCCGGGCGGCGGCCGCGGTAACCTGGCTGCTCGGGGAGCCGGTGCTGTGGCTGGGCTGCCGCGCCGACGAGCTGCTGAGCTGGAAGAGGCCGCTGCGGAGCCTGCTCGGCTTCGTCGCTGCCAACCTGCTGTTCTGGTTCCTTGCATTGACTCCATGGAGAGTATATCACCTGATTTCCGTCATGATACTTGGGCGTGTTATTATGCAAATAATA…
RILP	83547	NP_113618	ATGGAGCCCAGGAGGGCGGCGCCCGGGGTGCCTGGCTGGGGGTCTCGGGAGGCCGCGGGGTCGGCATCGGCCGCGGAGCTTGTGTACCATCTAGCCGGGGCCCTGGGCACTGAGCTGCAGGATCTGGCGCGCCGTTTCGGGCCGGAGGCGGCGGCCGGGCTGGTGCCGCTAGTGGTGCGGGCGCTGGAGCTCTTGGAACAGGCTGCCGTGGGGCCCGCCCCGGACTCGCTGCAGGTGTCGGCGCAGCCGGCGGAGCAGGAGCTGCGGCGGCTGCGGGAGGAGAACGAGCGCCTCCGCAGGGAGCTGCGCGCGGGGCCACAGGAGGAGCGCGCGCTGCTGCGGCAGCTCAAGGAGGTCACGGACCGACAGCGGGACGAACTCCGGGCGCACAACCGCGAC…
RNF135	84282	NP_922921	ATGGCGGGCCTGGGCCTGGGCTCCGCCGTTCCCGTGTGGCTGGCCGAGGACGACCTCGGCTGCATCATCTGCCAGGGGCTGCTGGACTGGCCCGCCACGCTGCCCTGCGGCCACAGCTTCTGCCGCCACTGCCTGGAGGCCCTGTGGGGCGCCCGCGACGCCCGCCGCTGGGCCTGCCCCACTTGCCGCCAGGGCGCCGCGCAGCAGCCGCACCTGCGGAAGAACACGCTACTGCAGGACCTGGCCGACAAGTACCGCCGCGCCGCACGCGAGATACAGGCGGGCTCCGACCCTGCCCACTGCCCCTGCCCGGGCTCCAGTTCCCTCTCCAGCGCGGCCGCGAGGCCCCGGCGCCGCCCGGAACTGCAGCGGGTGGCAGTAGAGAAGAGCATCACAGAA…
RNF166	115992	NP_849163	ATGGCTATGTTCCGCAGCCTGGTGGCCTCGGCTCAGCAGCGGCAGCCGCCGGCCGGGCCGGCGGGCGGCGACAGCGGCCTGGAGGCGCAGTACACCTGCCCCATCTGCCTGGAGGTCTATCACCGGCCCGTGGCCATCGGCAGCTGCGGCCACACGTTCTGCGGGGAGTGTCTCCAGCCCTGCCTGCAGGTGCCATCCCCGCTGTGCCCACTGTGCCGCCTGCCCTTCGACCCCAAGAAGGTGGACAAGGCCACCCACGTGGAGAAGCAGCTCTCATCCTACAAAGCGCCCTGTCGAGGCTGCAACAAAAAGGTGACCCTGGCAAAGATGAGAGTGCACATTTCGTCCTGCCTGAAGGTCCAGGAGCAGATGGCCAACTGCCCCAAGTTCGTCCCCGTG…
RNF185	91445	NP_689480	ATGGCAAGCAAGGGGCCCTCGGCCTCTGCATCTCCTGAGAACTCCAGTGCAGGGGGGCCCAGTGGGAGCAGCAATGGCGCTGGCGAGAGCGGAGGGCAGGACAGCACTTTCGAGTGCAACATCTGCTTGGACACAGCCAAGGATGCCGTCATCAGCCTGTGTGGCCACCTCTTCTGTTGGCCGTGTTTACATCAGTGGTTGGAGACCAGACCTAACAGACAGGTGTGTCCTGTTTGCAAAGCTGGCATCAGCCGAGACAAGGTCATCCCCCTCTATGGAAGGGGCAGCACTGGGCAACAGGACCCCAGAGAGAAGACCCCTCCTCGTCCTCAAGGACAGAGGCCAGAGCCGGAGAATAGAGGGGGATTTCAAGGATTTGGATTTGGAGATGGTGGCTTC…
RNF213	57674	NP_066005	ATGGAGTGTCCTTCGTGCCAGCATGTCTCCAAGGAGGAAACCCCCAAGTTCTGCAGCCAGTGCGGAGAGAGGCTGCCTCCTGCAGCCCCCATAGCAGATTCTGAGAACAATAACTCCACAATGGCGTCGGCCTCGGAGGGTGAAATGGAGTGTGGGCAGGAGCTGAAGGAGGAAGGGGGCCCGTGCTTGTTCCCGGGCTCAGACAGTTGGCAAGAAAACCCCGAGGAGCCCTGTTCCAAAGCCTCCTGGACCGTCCAAGAAAGCAAAAAGAAGAAAAGGAAGAAGAAAAAGAAGGGGAACAAGTCCGCTTCCTCAGAGCTGGCTTCCTTGCCCCTTTCTCCTGCCAGCCCCTGTCACCTGACTTTGCTTTCAAACCCGTGGCCTCAGGACACAGCCCTG…
RNF216	54476	NP_996994	ATGGAAGAGGGAAACAACAATGAAGAGGTAATTCACTTGAACAACTTTCACTGCCATCGGGGACAAGAGTGGATCAATCTCCGAGATGGGCCCATCACCATATCTGACTCCTCAGATGAGGAAAGGATTCCAATGCTGGTCACCCCAGCTCCTCAGCAGCATGAAGAAGAGGACCTGGATGATGATGTCATCCTGACAGAAACAAATAAACCTCAGAGATCACGACCCAATCTCATCAAACCAGCTGCCCAGTGGCAAGATCTGAAAAGGTTGGGAGAAGAAAGGCCTAAAAAGTCTAGAGCAGCATTTGAATCAGATAAGAGCAGCTATTTTTCAGTGTGTAACAACCCATTGTTTGATTCTGGGGCACAGGATGATTCTGAGGATGACTACGGTGAA…
RNF31	55072	NP_60469	ATGCCCGGCGAAGAGGAAGAAAGGGCTTTTCTGGTGGCCAGAGAAGAACTGGCCTCCGCCCTGCGGAGAGACTCTGGCCAGGCCTTCAGCCTGGAACAGCTGAGGCCACTGCTGGCTAGCAGCCTGCCTCTGGCTGCCAGATATCTTCAGCTGGATGCTGCCCGGCTCGTGCGGTGTAATGCCCACGGCGAGCCCCGGAATTACCTGAATACTCTGAGCACCGCCCTCAACATACTCGAGAAGTACGGCAGAAACCTGCTGAGCCCCCAGAGGCCCCGGTATTGGAGAGGCGTGAAGTTCAACAACCCCGTGTTCCGGTCCACCGTGGACGCCGTTCAGGGCGGAAGGGACGTGCTGAGACTGTACGGCTATACCGAGGAACAGCCCGACGGCCTGAGC…
RNF41	10193	NP_001229755	ATGGGGTATGATGTAACCCGTTTCCAGGGGGATGTTGACGAAGATCTTATCTGCCCTATTTGCAGTGGAGTCTTGGAGGAGCCAGTACAGGCACCTCATTGTGAACATGCTTTCTGCAACGCCTGCATCACCCAGTGGTTCTCTCAGCAACAGACATGTCCAGTGGACCGTAGTGTTGTGACGGTCGCCCATCTGCGCCCAGTACCTCGGATCATGCGGAACATGTTGTCAAAGCTGCAGATTGCCTGTGACAACGCTGTGTTCGGCTGTAGTGCCGTTGTCCGGCTTGACAACCTCATGTCTCACCTCAGCGACTGTGAGCACAACCCGAAGCGGCCTGTGACCTGTGAACAGGGCTGTGGCCTGGAGATGCCCAAAGATGAGCTGCCCAACCATAAC…
RNF5	6048	NP_008844	ATGGCAGCAGCGGAGGAGGAGGACGGGGGCCCCGAAGGGCCAAATCGCGAGCGGGGCGGGGCGGGCGCGACCTTCGAATGTAATATATGTTTGGAGACTGCTCGGGAAGCTGTGGTCAGTGTGTGTGGCCACCTGTACTGTTGGCCATGTCTTCATCAGTGGCTGGAGACACGGCCAGAACGGCAAGAGTGTCCAGTATGTAAAGCTGGGATCAGCAGAGAGAAGGTTGTCCCGCTTTATGGGCGAGGGAGCCAGAAGCCCCAGGATCCCAGATTAAAAACTCCACCCCGCCCCCAGGGCCAGAGACCAGCTCCGGAGAGCAGAGGGGGATTCCAGCCATTTGGTGATACCGGGGGCTTCCACTTCTCATTTGGTGTTGGTGCTTTTCCCTTTGGCTTT…
RUBCNL	80183	NP_079389	ATGGTGTCACAATCTACAGTCAGGCAGGATTCTCCTGTGGAGCCCTGGGAAGGGATCAGCGATCACTCTGGCATTATTGATGGTTCGCCCAGACTCCTGAACACTGACCATCCTCCTTGCCAATTAGACATCAGGCTCATGAGGCACAAAGCTGTCTGGATTAACCCCCAGGATGTGCAGCAACAGCCGCAGGACTTGCAATCTCAGGTGCCAGCAGCAGGGAACAGTGGGACCCATTTTGTGACAGATGCTGCCTCTCCCTCAGGCCCTTCACCTTCGTGCCTCGGGGACTCCCTGGCAGAGACAACGTTGTCTGAGGATACCACAGACTCCGTTGGCAGCGCTTCTCCCCATGGCTCGAGTGAAAAGAGTAGCAGCTTCTCTCTGTCCTCAACAGAG…
SHPRH	257218	NP_775105	ATGTCCTCCCGGCGGAAGAGGGCTCCTCCTGTGCGGGTGGACGAAGAGAAGCGCCAGCAGCTGCACTGGAACATGCACGAAGATCGGCGGAACGAGCCCATCATCATCAGCGACGACGATGAACAGCCTTGCCCCGGCAGCGACACCAGCAGCGCCCACTACATCATCCTGAGCGACAGCCTGAAAGAGGAAGTCGCCCACCGGGACAAGAAACGGTGCAGCAAGGTGGTGTCCTTCAGCAAGCCCATCGAGAAAGAAGAAACCGTCGGCATCTTCAGCCCCCTGAGCGTGAAGCTGAACATCGTGATCTCCCCCTACCACTTCGACAACAGCTGGAAGGCCTTTCTGGGCGAGCTGACCCTGCAGCTCCTGCCTGCCCAGAGCCTGATCGAGAACTTC…
SPOP_BTB	8405		ATGTCTGTGAACATATCTGGGCAGAACACGATGAATATGGTCAAAGTACCGGAATGTAGGCTGGCGGATGAACTCGGAGGCTTGTGGGAGAACTCCAGGTTTACAGACTGCTGTCTTTGTGTCGCTGGCCAGGAATTTCAGGCACACAAGGCTATCTTGGCAGCCCGCAGTCCTGTGTTCTCTGCGATGTTTGAACACGAGATGGAGGAGTCTAAGAAAAATCGAGTTGAAATCAACGATGTCGAGCCTGAAGTGTTCAAAGAAATGATGTGTTTCATTTATACAGGGAAGGCTCCAAACCTGGATAAAATGGCGGACGACCTTCTTGCTGCGGCAGACAAGTATGCCCTCGAACGCTTGAAAGTTATGTGCGAAGACGCTCTGTGTTCCAATTTGTCA…
SQSTM1	8878	NP_3891	ATGGCGTCGCTCACCGTGAAGGCCTACCTTCTGGGCAAGGAGGACGCGGCGCGCGAGATTCGCCGCTTCAGCTTCTGCTGCAGCCCCGAGCCTGAGGCGGAAGCCGAGGCTGCGGCGGGTCCGGGACCCTGCGAGCGGCTGCTGAGCCGGGTGGCCGCCCTGTTCCCCGCGCTGCGGCCTGGCGGCTTCCAGGCGCACTACCGCGATGAGGACGGGGACTTGGTTGCCTTTTCCAGTGACGAGGAATTGACAATGGCCATGTCCTACGTGAAGGATGACATCTTCCGAATCTACATTAAAGAGAAAAAAGAGTGCCGGCGGGACCACCGCCCACCGTGTGCTCAGGAGGCGCCCCGCAACATGGTGCACCCCAATGTGATCTGCGATGGCTGCAATGGG…
STBD1	8987	NP_3934	ATGGGCGCCGTCTGGTCCGCCCTGCTGGTTGGAGGGGGTCTGGCCGGAGCACTTTTCGTTTGGCTACTGCGGGGCGGCCCTGGCGACACCGGGAAGGACGGGGATGCGGAGCAGGAGAAAGACGCCCCTCTTGGGGGAGCTGCGATTCCGGGAGGCCATCAGAGTGGCAGCAGCGGACTGAGCCCTGGACCTTCCGGGCAGGAGCTGGTCACCAAACCAGAGCATCTTCAAGAAAGCAATGGACATTTGATTTCTAAGACCAAAGACCTTGGTAAACTGCAAGCAGCATCATGGAGATTGCAGAATCCTTCCAGGGAAGTCTGTGACAATTCAAGAGAACATGTTCCTTCTGGACAGTTTCCAGACACAGAAGCTCCAGCTACCTCTGAGACCAGTAAC…
STX17	55014	NP_60389	ATGTCTGAAGATGAAGAAAAAGTGAAATTACGCCGTCTTGAACCAGCTATCCAGAAATTCATTAAGATAGTAATCCCAACAGACCTGGAAAGGTTAAGAAAGCACCAGATAAATATTGAGAAGTATCAAAGGTGCAGAATCTGGGACAAGTTGCATGAAGAGCATATCAATGCAGGACGTACAGTTCAGCAACTCCGATCCAATATCCGAGAAATTGAGAAACTTTGTTTGAAAGTCCGAAAGGATGACCTAGTACTTCTGAAGAGAATGATAGATCCTGTTAAAGAAGAAGCATCAGCAGCAACAGCAGAATTTCTCCAACTCCATTTGGAATCTGTAGAAGAACTTAAGAAGCAATTTAATGATGAAGAAACTTTGCTACAGCCTCCTTTGACCAGA…
TAX1BP1	8887	NP_6015	ATGACATCCTTTCAAGAAGTCCCATTGCAGACTTCCAACTTTGCCCATGTCATCTTTCAAAATGTGGCCAAGAGTTACCTTCCTAATGCACACCTGGAATGTCATTACACCTTAACTCCATATATTCATCCACATCCAAAAGATTGGGTTGGTATATTCAAGGTTGGATGGAGTACTGCTCGTGATTATTACACGTTTTTATGGTCCCCTATGCCTGAACATTATGTGGAAGGATCAACAGTCAATTGTGTACTAGCATTCCAAGGATATTACCTTCCAAATGATGATGGAGAATTTTATCAGTTCTGTTACGTTACCCATAAGGGTGAAATTCGTGGAGCAAGTACACCTTTCCAGTTTCGAGCTTCTTCTCCAGTTGAAGAGCTGCTTACTATGGAA…
TBK1	29110	NP_37386	ATGCAGAGCACTTCTAATCATCTGTGGCTTTTATCTGATATTTTAGGCCAAGGAGCTACTGCAAATGTCTTTCGTGGAAGACATAAGAAAACTGGTGATTTATTTGCTATCAAAGTATTTAATAACATAAGCTTCCTTCGTCCAGTGGATGTTCAAATGAGAGAATTTGAAGTGTTGAAAAAACTCAATCACAAAAATATTGTCAAATTATTTGCTATTGAAGAGGAGACAACAACAAGACATAAAGTACTTATTATGGAATTTTGTCCATGTGGGAGTTTATACACTGTTTTAGAAGAACCTTCTAATGCCTATGGACTACCAGAATCTGAATTCTTAATTGTTTTGCGAGATGTGGTGGGTGGAATGAATCATCTACGAGAGAATGGTATAGTGCAC…
TRAF1	7185	NP_001177874	ATGGCCTCCAGCTCAGGCAGCAGTCCTCGCCCGGCCCCTGATGAGAATGAGTTTCCCTTTGGGTGCCCTCCCACCGTCTGCCAGGACCCAAAGGAGCCCAGGGCTCTCTGCTGTGCAGGCTGTCTCTCTGAGAACCCGAGGAATGGCGAGGATCAGATCTGCCCCAAATGCAGAGGGGAAGACCTCCAGTCTATAAGCCCAGGAAGCCGTCTTCGAACTCAGGAGAAGGCTCACCCCGAGGTGGCTGAGGCTGGAATTGGGTGCCCCTTTGCAGGTGTCGGCTGCTCCTTCAAGGGAAGCCCACAGTCTGTGCAAGAGCATGAGGTCACCTCCCAGACCTCCCACCTAAACCTGCTGTTGGGGTTCATGAAACAGTGGAAGGCCCGGCTGGGCTGTGGC…
TRAF2	7186	NP_66961	ATGGCTGCAGCTAGCGTGACCCCCCCTGGCTCCCTGGAGTTGCTACAGCCCGGCTTCTCCAAGACCCTCCTGGGGACCAAGCTGGAAGCCAAGTACCTGTGCTCCGCCTGCAGAAACGTCCTCCGCAGGCCCTTCCAGGCGCAGTGTGGCCACCGGTACTGCTCCTTCTGCCTGGCCAGCATCCTCAGCTCTGGGCCTCAGAACTGTGCTGCCTGTGTTCACGAGGGCATATATGAAGAAGGCATTTCTATTTTAGAAAGCAGTTCGGCCTTCCCAGATAATGCTGCCCGCAGGGAGGTGGAGAGCCTGCCGGCCGTCTGTCCCAGTGATGGATGCACCTGGAAGGGGACCCTGAAAGAATACGAGAGCTGCCACGAAGGCCGCTGCCCGCTCATGCTG…
TRAF4	9618	NP_004286	ATGCCTGGCTTCGACTACAAGTTCCTGGAGAAGCCCAAGCGACGGCTGCTGTGCCCACTGTGCGGGAAGCCCATGCGCGAGCCTGTGCAGGTTTCCACCTGCGGCCACCGTTTCTGCGATACCTGCCTGCAGGAGTTCCTCAGTGAAGGAGTCTTCAAGTGCCCTGAGGACCAGCTTCCTCTGGACTATGCCAAGATCTACCCAGACCCGGAGCTGGAAGTACAAGTATTGGGCCTGCCTATCCGCTGCATCCACAGTGAGGAGGGCTGCCGCTGGAGTGGGCCACTACGTCATCTACAGGGCCACCTGAATACCTGCAGCTTCAATGTCATTCCCTGCCCTAATCGCTGCCCCATGAAGCTGAGCCGCCGTGATCTACCTGCACACTTGCAGCATGAC…
TRAF5	7188	NP_001029082	ATGGCTTATTCAGAAGAGCATAAAGGTATGCCCTGTGGTTTCATCCGCCAGAATTCCGGCAACTCCATTTCCTTGGACTTTGAGCCCAGTATAGAGTACCAGTTTGTGGAGCGGTTGGAAGAGCGCTACAAATGTGCCTTCTGCCACTCGGTGCTTCACAACCCCCACCAGACAGGATGTGGGCACCGCTTCTGCCAGCACTGCATCCTGTCCCTGAGAGAATTAAACACAGTGCCAATCTGCCCTGTAGATAAAGAGGTCATCAAATCTCAGGAGGTTTTTAAAGACAATTGTTGCAAAAGAGAAGTCCTCAACTTATATGTATATTGCAGCAATGCTCCTGGATGTAATGCCAAGGTTATTCTGGGCCGGTACCAGGATCACCTTCAGCAGTGCTTA…
TRAF6	7189	NP_004611	ATGAGTCTGCTAAACTGTGAAAACAGCTGTGGATCCAGCCAGTCTGAAAGTGACTGCTGTGTGGCCATGGCCAGCTCCTGTAGCGCTGTAACAAAAGATGATAGTGTGGGTGGAACTGCCAGCACGGGGAACCTCTCCAGCTCATTTATGGAGGAGATCCAGGGATATGATGTAGAGTTTGACCCACCCCTGGAAAGCAAGTATGAATGCCCCATCTGCTTGATGGCATTACGAGAAGCAGTGCAAACGCCATGCGGCCATAGGTTCTGCAAAGCCTGCATCATAAAATCAATAAGGGATGCAGGTCACAAATGTCCAGTTGACAATGAAATACTGCTGGAAAATCAACTATTTCCAGACAATTTTGCAAAACGTGAGATTCTTTCTCTGATGGTGAAA…
TRIM13	10206	NP_1007279	ATGGATGTGATGGAGCTGCTTGAAGAAGATCTCACATGCCCTATTTGTTGTAGTCTGTTTGATGATCCACGGGTTTTGCCTTGCTCCCACAACTTCTGCAAAAAATGCTTAGAAGGTATCTTAGAAGGGAGTGTGCGGAATTCCTTGTGGAGACCAGCTCCATTCAAGTGTCCTACATGCCGTAAGGAAACTTCAGCTACTGGAATTAATAGCCTGCAGGTTAATTACTCCCTGAAGGGTATTGTGGAAAAGTATAACAAGATCAAGATCTCTCCCAAAATGCCAGTATGCAAAGGACACTTGGGGCAGCCTCTCAACATTTTCTGCCTGACTGATATGCAGCTGATTTGTGGGATCTGTGCTACTCGTGGGGAGCACACCAAACATGTCTTCTGTTCT…
TRIM16	10626	NP_6461	ATGGCTGAGTTGGATCTAATGGCTCCAGGGCCACTGCCCAGGGCCACTGCTCAGCCCCCAGCCCCTCTCAGCCCAGACTCTGGGTCACCCAGCCCAGATTCTGGGTCAGCCAGCCCAGTGGAAGAAGAGGACGTGGGCTCCTCGGAGAAGCTTGGCAGGGAGACGGAGGAACAGGACAGCGACTCTGCAGAGCAGGGGGATCCTGCTGGTGAGGGGAAAGAGGTCCTGTGTGACTTCTGCCTTGATGACACCAGAAGAGTGAAGGCAGTGAAGTCCTGTCTAACCTGCATGGTGAATTACTGTGAAGAGCACTTGCAGCCGCATCAGGTGAACATCAAACTGCAAAGCCACCTGCTGACCGAGCCAGTGAAGGACCACAACTGGCGATACTGCCCTGCC…
TRIM17	51127	NP_001020111	ATGGAGGCTGTGGAACTCGCCAGAAAACTGCAGGAGGAAGCTACGTGCTCCATCTGTCTGGATTACTTCACAGACCCTGTGATGACCACCTGTGGCCACAACTTCTGCCGAGCCTGCATCCAGCTGAGCTGGGAAAAGGCGAGGGGCAAGAAGGGGAGGCGGAAGCGGAAGGGCTCCTTCCCCTGCCCCGAGTGCAGAGAGATGTCCCCGCAGAGGAACCTGCTGCCCAACCGGCTGCTGACCAAGGTGGCCGAGATGGCGCAGCAGCATCCTGGTCTGCAGAAGCAAGACCTGTGCCAGGAGCACCACGAGCCCCTCAAGCTTTTCTGCCAGAAGGACCAGAGCCCCATCTGTGTGGTGTGCAGGGAGTCCCGGGAGCACCGGCTGCACAGGGTGCTG…
TRIM21	6737	NP_003132	ATGGCTTCAGCAGCACGCTTGACAATGATGTGGGAGGAGGTCACATGCCCTATCTGCCTGGACCCCTTCGTGGAGCCTGTGAGCATCGAGTGTGGCCACAGCTTCTGCCAGGAATGCATCTCTCAGGTTGGGAAAGGTGGGGGCAGCGTCTGTCCTGTGTGCCGGCAGCGCTTTCTGCTCAAGAATCTCCGGCCCAATCGACAGCTAGCCAACATGGTGAACAACCTTAAAGAAATCAGCCAGGAGGCCAGAGAGGGCACACAGGGGGAACGGTGTGCAGTGCATGGAGAGAGACTTCACCTGTTCTGTGAGAAAGATGGGAAGGCCCTTTGCTGGGTATGTGCCCAGTCTCGGAAACACCGTGACCACGCCATGGTCCCTCTTGAGGAGGCTGCACAG…
TRIM23	373	NP_001647	ATGGCTACCCTGGTTGTAAACAAGCTCGGAGCGGGAGTAGACAGTGGCCGGCAGGGCAGCCGGGGGACAGCTGTAGTGAAGGTGCTAGAGTGTGGAGTTTGTGAAGATGTCTTTTCTTTGCAAGGAGACAAAGTTCCCCGTCTTTTGCTTTGTGGCCATACCGTCTGTCATGACTGTCTCACTCGCCTACCTCTTCATGGAAGAGCAATCCGTTGCCCATTTGATCGACAAGTAACAGACCTAGGTGATTCAGGTGTCTGGGGATTGAAAAAAAATTTTGCTTTATTGGAGCTTTTGGAACGACTGCAGAATGGGCCTATTGGTCAGTATGGAGCTGCAGAAGAATCCATTGGGATATCTGGAGAGAGCATCATTCGTTGTGATGAAGATGAAGCTCAC…
TRIM25	7706	NP_5073	ATGGCAGAGCTGTGCCCCCTGGCCGAGGAGCTGTCGTGCTCCATCTGCCTGGAGCCCTTCAAGGAGCCGGTCACCACTCCGTGCGGCCACAACTTCTGCGGGTCGTGCCTGAATGAGACGTGGGCAGTCCAGGGCTCGCCATACCTGTGCCCGCAGTGCCGCGCCGTCTACCAGGCGCGACCGCAGCTGCACAAGAACACGGTGCTGTGCAACGTGGTGGAGCAGTTCCTGCAGGCCGACCTGGCCCGGGAGCCACCCGCCGACGTCTGGACGCCGCCCGCCCGCGCCTCTGCACCCAGCCCGAATGCCCAGGTGGCCTGCGACCACTGCCTGAAGGAGGCCGCCGTGAAGACGTGCTTGGTGTGCATGGCCTCCTTCTGTCAGGAGCACCTGCAGCCG…
TRIM32	22954	NP_001093149	ATGGCTGCAGCAGCAGCTTCTCACCTGAACCTGGATGCCCTCCGGGAAGTGCTAGAATGCCCCATCTGCATGGAGTCCTTCACAGAAGAGCAGCTGCGTCCCAAGCTTCTGCACTGTGGCCATACCATCTGCCGCCAGTGCCTGGAGAAGCTATTGGCCAGTAGCATCAATGGTGTCCGCTGTCCCTTTTGCAGCAAGATTACCCGCATAACCAGCTTGACCCAGCTGACAGACAATCTGACAGTGCTAAAGATCATTGATACAGCTGGGCTCAGCGAGGCTGTGGGGCTGCTCATGTGTCGGTCCTGTGGGCGGCGTCTGCCCCGGCAATTCTGCCGGAGCTGTGGTTTGGTGTTATGTGAGCCCTGCCGGGAGGCAGACCATCAGCCTCCTGGCCAC…
TRIM5	85363	NP_149023	ATGGCTTCTGGAATCCTGGTTAATGTAAAGGAGGAGGTGACCTGCCCCATCTGCCTGGAACTCCTGACACAACCCCTGAGCCTGGACTGCGGCCACAGCTTCTGCCAAGCATGCCTCACTGCAAACCACAAGAAGTCCATGCTAGACAAAGGAGAGAGTAGCTGCCCTGTGTGCCGGATCAGTTACCAGCCTGAGAACATACGGCCTAATCGGCATGTAGCCAACATAGTGGAGAAGCTCAGGGAGGTCAAGTTGAGCCCAGAGGGGCAGAAAGTTGATCATTGTGCACGCCATGGAGAGAAACTTCTACTCTTCTGTCAGGAGGACGGGAAGGTCATTTGCTGGCTTTGTGAGCGGTCTCAGGAGCACCGTGGTCACCACACGTTCCTCACAGAGGAG…
TSG101	7251	NP_6283	ATGGCGGTGTCGGAGAGCCAGCTCAAGAAAATGGTGTCCAAGTACAAATACAGAGACCTAACTGTACGTGAAACTGTCAATGTTATTACTCTATACAAAGATCTCAAACCTGTTTTGGATTCATATGTTTTTAACGATGGCAGTTCCAGGGAACTAATGAACCTCACTGGAACAATCCCTGTGCCTTATAGAGGTAATACATACAATATTCCAATATGCCTATGGCTACTGGACACATACCCATATAATCCCCCTATCTGTTTTGTTAAGCCTACTAGTTCAATGACTATTAAAACAGGAAAGCATGTTGATGCAAATGGGAAGATATATCTTCCTTATCTACATGAATGGAAACACCCACAGTCAGACTTGTTGGGGCTTATTCAGGTCATGATTGTG…
UBQLN4	56893	NP_64516	ATGGCGGAGCCGAGCGGGGCCGAGACGAGGCCCCCCATTCGGGTCACCGTCAAGACCCCCAAGGACAAGGAGGAAATTGTGATCTGCGATCGAGCCTCGGTCAAGGAGTTCAAAGAGGAAATCTCCCGGAGGTTTAAGGCTCAGCAGGATCAGCTGGTCCTGATCTTCGCAGGCAAGATCCTCAAGGATGGGGACACACTGAACCAGCACGGAATCAAGGACGGGCTCACTGTCCATCTGGTCATCAAGACCCCTCAGAAGGCTCAAGATCCAGCTGCTGCCACTGCTTCTTCCCCCTCCACACCTGACCCTGCCTCAGCACCCTCCACCACGCCTGCTTCACCCGCCACCCCTGCCCAGCCCTCCACCTCTGGCAGTGCCTCTTCAGATGCTGGCAGT…
UBR5	51366	NP_056986	ATGACCAGCATCCACTTCGTGGTGCACCCCCTGCCCGGCACCGAGGACCAGCTGAACGACCGGCTGAGAGAGGTGTCCGAGAAGCTGAACAAGTACAACCTGAACAGCCACCCCCCCCTGAACGTGCTGGAACAGGCCACCATCAAGCAGTGCGTCGTGGGCCCCAACCACGCCGCCTTTCTGCTGGAAGATGGCAGAGTGTGCCGGATCGGCTTCAGCGTGCAGCCCGACAGACTGGAACTGGGCAAGCCCGACAACAACGACGGCAGCAAGCTGAACTCCAACAGCGGAGCCGGCAGAACCAGCAGACCCGGCAGGACCTCCGATAGCCCCTGGTTCCTGAGCGGCAGCGAGACACTGGGCAGACTGGCCGGCAATACCCTGGGCAGCAGATGGTCC…
UFL1	23376	NP_56138	ATGGCGGACGCCTGGGAAGAGATTAGGCGGTTGGCGGCCGACTTCCAGCGGGCGCAGTTCGCCGAGGCCACGCAGAGGTTGTCCGAGCGGAACTGCATTGAGATTGTTAATAAATTGATTGCTCAGAAACAGCTAGAAGTAGTTCATACACTCGATGGAAAGGAATATATTACTCCAGCCCAAATTAGTAAAGAAATGAGAGATGAGCTACATGTCCGAGGTGGTCGAGTAAACATTGTTGATCTACAACAGGTAATTAATGTGGACCTGATTCATATTGAAAATAGAATTGGTGACATTATTAAATCAGAAAAGCATGTTCAGTTAGTGTTGGGACAACTGATAGATGAGAATTATTTGGATCGGTTGGCAGAAGAGGTCAATGATAAATTGCAAGAA…
ULK1	8408	NP_3556	ATGGAGCCCGGCCGCGGCGGCACAGAGACCGTGGGCAAGTTCGAGTTCTCCCGCAAGGACCTGATCGGCCACGGCGCCTTCGCGGTGGTCTTCAAGGGCCGCCACCGCGAGAAGCACGATTTGGAGGTCGCCGTCAAGTGCATTAACAAGAAGAACCTCGCCAAGTCTCAGACGCTGCTGGGGAAGGAAATCAAAATCCTGAAGGAACTGAAACATGAAAACATCGTGGCCCTGTACGACTTCCAGGAAATGGCTAATTCTGTCTACCTGGTTATGGAGTACTGCAACGGTGGGGACCTGGCCGACTACCTGCACGCCATGCGCACGCTGAGCGAGGACACCATCAGGCTCTTCCTGCAGCAGATCGCGGGCGCCATGCGGCTTCTGCACAGCAAAGGC…
USE1	55850	NP_060937	ATGGCGGCGTCGAGGCTGGAGCTAAACCTGGTGCGGCTGCTATCCCGCTGCGAGGCGATGGCAGCGGAGAAACGGGACCCGGACGAGTGGCGCCTGGAGAAGTACGTGGGAGCCCTAGAGGACATGTTGCAGGCCCTGAAGGTCCACGCGAGCAAACCGGCCTCTGAGGTGATCAATGAATATTCCTGGAAGGTGGATTTTCTGAAGGGGATGCTGCAAGCCGAGAAGCTGACCTCCTCCTCAGAGAAAGCACTGGCCAACCAGTTCCTGGCCCCTGGCCGTGTGCCAACCACAGCCAGAGAGCGAGTGCCCGCCACAAAGACGGTGCATCTGCAGTCACGGGCGCGGTACACCAGCGAGATGCGGAGTGAGCTACTAGGCACGGACTCTGCAGAGCCT…
VPS33A	65082	NP_75067	ATGGCGGCTCATCTGTCCTACGGCCGAGTGAACCTAAACGTGTTGCGCGAGGCGGTGCGTCGCGAGCTGCGCGAGTTCCTGGACAAGTGCGCAGGAAGCAAGGCAATAGTTTGGGATGAATACCTAACTGGACCCTTTGGCCTGATTGCACAGTATTCACTATTGAAGGAACATGAAGTGGAAAAAATGTTCACACTTAAAGGAAATCGTTTGCCGGCAGCTGATGTGAAGAATATAATTTTTTTTGTCAGACCCAGGCTAGAGTTGATGGATATAATCGCTGAAAACGTGCTCAGTGAAGATAGACGAGGCCCAACGAGAGATTTTCATATTCTGTTTGTGCCACGCCGTAGCCTGTTGTGCGAACAGCGGTTGAAGGATCTGGGTGTCTTGGGATCC…
WDFY3	23001	NP_055806	ATGAACATGGTCAAGCGGATCATGGGCAGACCCCGGCAAGAGGAATGCAGCCCCCAGGACAATGCCCTGGGCCTGATGCACCTGAGGCGGCTGTTCACCGAGCTGTGCCACCCCCCCAGACACATGACCCAGAAAGAGCAAGAAGAGAAGCTGTACATGATGCTGCCCGTGTTCAACCGGGTGTTCGGCAACGCCCCTCCCAACACCATGACAGAGAAGTTCAGCGACCTGCTGCAGTTCACCACCCAAGTGTCCCGGCTGATGGTCACCGAGATCCGGCGGAGAGCCAGCAACAAGAGCACCGAGGCCGCCAGCCGGGCTATCGTGCAGTTCCTGGAAATCAACCAGAGCGAGGAAGCCAGCAGAGGCTGGATGCTGCTGACCACCATCAACCTGCTG…
WIPI2	26100	NP_56425	ATGAACCTGGCGAGCCAGAGCGGGGAGGCCGGCGCCGGCCAGCTGCTCTTCGCCAACTTCAACCAGGACAACACAGAAGTGAAAGGGGCATCAAGAGCAGCTGGTCTTGGCCGTCGCGCTGTTGTCTGGTCCCTAGCTGTTGGTAGTAAGTCCGGTTATAAATTTTTCTCCCTTTCTTCTGTGGATAAGCTGGAACAGATCTATGAATGCACCGATACGGAAGATGTGTGCATTGTAGAGAGATTGTTCTCCAGCAGCCTAGTGGCCATCGTGAGCCTTAAAGCACCAAGGAAGCTAAAGGTTTGCCACTTTAAGAAGGGAACTGAGATCTGCAACTACAGCTACTCCAACACGATTCTGGCTGTGAAGCTCAACAGGCAGAGGCTGATAGTATGCCTG…
SQSTM1_D69A_K7A (p62_PB1mut)			ATGGCGTCGCTCACCGTGGCCGCCTACCTTCTGGGCAAGGAGGACGCGGCGCGCGAGATTCGCCGCTTCAGCTTCTGCTGCAGCCCCGAGCCTGAGGCGGAAGCCGAGGCTGCGGCGGGTCCGGGACCCTGCGAGCGGCTGCTGAGCCGGGTGGCCGCCCTGTTCCCCGCGCTGCGGCCTGGCGGCTTCCAGGCGCACTACCGCGCCGAGGACGGGGACTTGGTTGCCTTTTCCAGTGACGAGGAATTGACAATGGCCATGTCCTACGTGAAGGATGACATCTTCCGAATCTACATTAAAGAGAAAAAAGAGTGCCGGCGGGACCACCGCCCACCGTGTGCTCAGGAGGCGCCCCGCAACATGGTGCACCCCAATGTGATCTGCGATGGCTGCAATGGG…
SQSTM1_W338A_L341A (p62_LIRmut)			ATGGCGTCGCTCACCGTGAAGGCCTACCTTCTGGGCAAGGAGGACGCGGCGCGCGAGATTCGCCGCTTCAGCTTCTGCTGCAGCCCCGAGCCTGAGGCGGAAGCCGAGGCTGCGGCGGGTCCGGGACCCTGCGAGCGGCTGCTGAGCCGGGTGGCCGCCCTGTTCCCCGCGCTGCGGCCTGGCGGCTTCCAGGCGCACTACCGCGATGAGGACGGGGACTTGGTTGCCTTTTCCAGTGACGAGGAATTGACAATGGCCATGTCCTACGTGAAGGATGACATCTTCCGAATCTACATTAAAGAGAAAAAAGAGTGCCGGCGGGACCACCGCCCACCGTGTGCTCAGGAGGCGCCCCGCAACATGGTGCACCCCAATGTGATCTGCGATGGCTGCAATGGG…
SQSTM1_103-440 (p62_ ΔPB1)			ATGAAAGAGTGCCGGCGGGACCACCGCCCACCGTGTGCTCAGGAGGCGCCCCGCAACATGGTGCACCCCAATGTGATCTGCGATGGCTGCAATGGGCCTGTGGTAGGAACCCGCTACAAGTGCAGCGTCTGCCCAGACTACGACTTGTGTAGCGTCTGCGAGGGAAAGGGCTTGCACCGGGGGCACACCAAGCTCGCATTCCCCAGCCCCTTCGGGCACCTGTCTGAGGGCTTCTCGCACAGCCGCTGGCTCCGGAAGGTGAAACACGGACACTTCGGGTGGCCAGGATGGGAAATGGGTCCACCAGGAAACTGGAGCCCACGTCCTCCTCGTGCAGGGGAGGCCCGCCCTGGCCCCACGGCAGAATCAGCTTCTGGTCCATCGGAGGATCCGAGTGTG…
SQSTM1_PB1			ATGGCGTCGCTCACCGTGAAGGCCTACCTTCTGGGCAAGGAGGACGCGGCGCGCGAGATTCGCCGCTTCAGCTTCTGCTGCAGCCCCGAGCCTGAGGCGGAAGCCGAGGCTGCGGCGGGTCCGGGACCCTGCGAGCGGCTGCTGAGCCGGGTGGCCGCCCTGTTCCCCGCGCTGCGGCCTGGCGGCTTCCAGGCGCACTACCGCGATGAGGACGGGGACTTGGTTGCCTTTTCCAGTGACGAGGAATTGACAATGGCCATGTCCTACGTGAAGGATGACATCTTCCGAATCTACATTAAAGAGAAATGA
SQSTM1_PB1-LIR			ATGGCGTCGCTCACCGTGAAGGCCTACCTTCTGGGCAAGGAGGACGCGGCGCGCGAGATTCGCCGCTTCAGCTTCTGCTGCAGCCCCGAGCCTGAGGCGGAAGCCGAGGCTGCGGCGGGTCCGGGACCCTGCGAGCGGCTGCTGAGCCGGGTGGCCGCCCTGTTCCCCGCGCTGCGGCCTGGCGGCTTCCAGGCGCACTACCGCGATGAGGACGGGGACTTGGTTGCCTTTTCCAGTGACGAGGAATTGACAATGGCCATGTCCTACGTGAAGGATGACATCTTCCGAATCTACATTAAAGAGAAAGGTGGCGGAGGAAGCTCGGATAACTGTTCAGGAGGAGATGATGACTGGACCCATCTGTCTTCAAAAGAAGTGGACCCGTGA
SQSTM1-1LIR			TCGGATAACTGTTCAGGAGGAGATGATGACTGGACCCATCTGTCTTCAAAAGAAGTGGACCCGTGA
SQSTM1-2LIR			TCGGATAACTGTTCAGGAGGAGATGATGACTGGACCCATCTGTCTTCAAAAGAAGTGGACCCGGGTGGCGGAGGAAGCTCGGATAACTGTTCAGGAGGAGATGATGACTGGACCCATCTGTCTTCAAAAGAAGTGGACCCGTGA
SQSTM1-3LIR			TCGGATAACTGTTCAGGAGGAGATGATGACTGGACCCATCTGTCTTCAAAAGAAGTGGACCCGGGTGGCGGAGGAAGCTCGGATAACTGTTCAGGAGGAGATGATGACTGGACCCATCTGTCTTCAAAAGAAGTGGACCCGGGTGGCGGAGGAAGCTCGGATAACTGTTCAGGAGGAGATGATGACTGGACCCATCTGTCTTCAAAAGAAGTGGACCCGTGA
VHHp62 6C10			ATGGAAGTTCAATTGGTGGAAAGTGGTGGTGGTCTGGTTCAGCCTGGTGGTAGTCTGCGTCTGAGTTGTGTTGCATCCGGATTTACCTTTAGCAATTATTGGATGTATTGGGTGCGTCAGGCACCCGGGAAAGGTCTGGAATGGGTTAGTACCATTAACACCGGCAGCGGTGCAGCATATTATACCAGCAGTGTGAAAGGCCGCTTTACCATTAGCCGCGATAATGCCAAAAATACCCTGTATCTGCAAATGAATAGCCTGAAAAGCGAAGATACCGCCGTGTATTATTGTGCCACAGATCTGCGTGGTGCACAGCGCGGCCAAGGCACACAGGTTACAGTTAGCTCAGCT
