# Supplementary material for: Development of a p62 biodegrader for autophagy targeted degradation
Source: Nat Commun. 2025 Dec 3;16:10858. doi: 10.1038/s41467-025-65868-9 (PMC12675543; doi:10.1038/s41467-025-65868-9)
Supplement: Supplementary file 8 — Source Data [file 41467_2025_65868_MOESM8_ESM.xlsx]

## Sheet: figure 1
Panel D

## Sheet: figure 2
Panel C											Panel B
											conc.	untransfected			GABARAP			p62			NBR1			TBK1			MAP1LC3B			ULK1
											0	0.367698	1.78615	0.239621	0.142643	1.32213	0.342286	0.129346	0.743402	0.216374	0.08702	0.698795	0.204635	0.229967	0.814999	0.103269	0.06574	0.572863	0.321	0.387997	1.57786	0.545647
											0.1	0.53958	1.10682	1.24108	0.196088	1.01374	0.87858	0.107402	0.693305	0.714893	0.132638	0.686694	0.615598	0.646361	1.08171	0.003663	0.103218	0.44933	0.636583	0.442661	1.60651	1.02054
											0.5	1.09956	0.944854	1.15678	1.16688	2.53211	3.60502	0.59239	2.16531	2.46364	0.821342	3.1042	1.83951	1.48657	1.52989	0.359104	0.105919	0.571426	0.446941	0.817318	4.67256	2.86324
											1	0.699286	0.830716	1.00214	3.13042	6.25746	6.39417	1.58011	6.6876	8.17907	2.59693	6.51348	6.66082	2.77245	2.31208	0.095326	0.323731	1.27592	0.427203	1.4348	5.85717	2.09636
											10	3.96212	1.33418	1.40579	10.9817	11.391	11.1455	14.4441	15.4082	13.2212	12.5555	12.4794	12.2544	4.331	2.74606	2.27552	7.68736	10.4942	11.4533	4.33981	8.84442	3.87399
											100	1.63699	1.24928	0.75016	10.789	9.97201	10.539	15.4933	14.4479	14.3935	12.048	11.8013	11.4169	3.6493	2.71095	1.95402	10.7687	12.5574	13.8553	4.8984	10.3289	7.14596
											500	4.51362	0.656538	0.783867	11.8232	9.32194	8.57679	13.7937	14.2282	12.9688	12.1809	11.2382	11.5238	3.58663	1.85135	0.957825	13.2723	14.0225	15.2787	5.04281	7.2646	6.07011
											1000	4.37387	0.286467	0.663433	12.2546	4.48266	8.04948	14.0129	14.4243	15.0171	12.7425	11.3201	12.1817	3.6079	0.697921	0.517241	13.1621	11.9676	13.6486	5.9068	2.58075	4.25628
											Panel D
											conc.	GABARAP	MAP1LC3B	NBR1	SQSTM1	TBK1	ULK1	untransfected
											0	1	1	1	1	1	1	1
											0.1	0.93969	1.0416	1.02896	0.92352	0.992822	0.966334	1.07234
											0.5	0.856898	0.86149	0.975711	0.873354	0.743772	0.891992	1.0081
											1	0.747714	0.887975	0.844204	0.752829	0.803262	0.882665	0.957055
											10	0.130751	0.0820685	0.153116	0.222956	0.218995	0.23945	0.509238
											100	0.0232229	-0.0560862	0.0273287	0.0599156	0.0462388	0.0390282	0.0686977
											500	0.0134374	-0.0585438	0.0275725	0.0404149	0.0262226	0.0271596	0.0231777
											1000	0	0	0	0	0	0	0
											Panel E
											conc.	GABARAP	MAP1LC3B	NBR1	p62	TBK1	ULK1	untransfected
											0	1	1	1	1	1	1	1
											0.1	1.12605	1.09378	0.98761	0.908026	0.748093	1.1272	-4.64639
											0.5	1.20352	1.12172	1.1316	0.923128	0.452579	0.914088	6.44106
											1	1.38111	1.13417	1.02972	1.07094	0.312358	0.651522	-10.5856
											10	0.949677	1.03577	0.725617	0.779935	0.0558659	0.277464	-12.5817
											100	0.606714	0.395154	0.255812	0.204503	0.0193729	0.0555932	-15.1559
											500	0.0475441	0.0363466	0.0160229	0.0205063	0.00938015	-0.0450144	-13.1597
											1000	0	0	0	0	0	0	0

## Sheet: figure 3
	Panel C: mCh+/GFP− punctae per cell HeLa cyt mCh-GFP								Panel D												Panel G														Panel J
	VHH	p62	NBR1	GABARAP	MAP1LC3B	TBK1	ULK1
	0.129597	49.01	44.198	17.1201	25.0455	4.947	2.46251
	0.192316	48.5169	44.6395	14.3667	26.0765	5.2245	2.01501
	0.178173	58.5365	51.3898	12.7068	22.442	4.06942	2.31856
P =		<0.0001	<0.0001	0.0001	<0.0001	0.2576	0.8715
	Panel F: mCh+/GFP− punctae per cell HeLa mito-mCh-GFP
	p62	p62_LIRmut	p62_dPB1	p62_PB1mut
	42.9904	32.9828	23.5384	17.5334
	41.6443	34.5948	25.3201	31.4385
	39.2838	33.1396	26.3196	25.5491
	21.108	17.8028	6.79777	12.2051
	22.3916	16.6753	5.56622	15.8008
	24.1748	21.636	11.8375	22.1029
P =		0.5497	0.0195	0.1049
	Panel F: mCh+/GFP− punctae per cell HeLa cyt mCh-GFP
	p62	p62_LIRmut	p62_dPB1	p62_PB1mut
	49.01	6.8838	0.123218	0.361886
	48.5169	9.91516	1.2225	2.65365
	58.5365	13.0523	1.61884	2.68592
P =		<0.0001	<0.0001	<0.0001
	Panel I: mCh+/GFP− punctae per cell HeLa mito-mCh-GFP
	VHH	p62	1-LIR	2-LIR	3LIR	p62_PB1-LIR	p62_PB1
	1.37713	42.9904	2.32683	10.4684	14.2168	45.2004	23.1113
	0.623548	41.6443	1.68481	9.11592	20.4233	48.1475	26.2439
	0.912189	39.2838	1.66544	9.39367	21.3237	46.2567	26.954
	0.00031	21.108	0.004906	1.93149	11.1388	23.0828	10.0905
	0.008716	22.3916	0.008237	1.9179	13.3141	23.0227	9.91575
	0.004892	24.1748	0.017458	1.57393	18.4069	28.2527	12.4106
P =		<0.0001	>0.9999	0.6382	0.0024	<0.0001	0.0008
	Panel I: mCh+/GFP− punctae per cell HeLa cyt-mCh-GFP
	VHH	p62	1-LIR	2-LIR	3LIR	p62_PB1-LIR	p62_PB1
	0.129597	49.01	0.05052	0.089843	0.506059	48.6698	12.2491
	0.192316	48.5169	0.222339	1.64643	3.16393	41.2642	11.4341
	0.178173	58.5365	0.173298	3.37232	5.65463	45.528	18.926
P =		<0.0001	>0.9999	0.9779	0.7417	<0.0001	0.0005

## Sheet: figure 4
Panel C: SPR														Panel F: 1H NMR of ubiquitin
His-MBP		His-MBP-p62(85-440)		p62(ZZ)		p62(UBA)
Time	SPR RU corrected	Time	SPR RU corrected	Time	SPR RU corrected	Time	SPR RU corrected							1H NMR Ubiquitin
-60.096	0.0892334	-60.096	-0.151794	-60.048	-0.126038	-59.952	1.34787
-59.996	0.0662842	-59.996	-0.0894165	-59.948	-0.136978	-59.852	1.36865
-59.896	0.0474846	-59.896	-0.0419312	-59.848	-0.127609	-59.752	1.39804
-59.796	0.0467529	-59.796	0.0203857	-59.748	-0.111832	-59.652	1.43524
-59.696	0.0405266	-59.696	0.0869751	-59.648	-0.0979309	-59.552	1.43772
-59.596	0.0592041	-59.596	0.160583	-59.548	-0.0905762	-59.452	1.43979
-59.496	0.05896	-59.496	0.206787	-59.448	-0.0904236	-59.352	1.43979
-59.396	0.0383292	-59.396	0.238037	-59.348	-0.0787048	-59.252	1.41696
-59.296	0.0354004	-59.296	0.275085	-59.248	-0.0805817	-59.152	1.40054
-59.196	0.0270981	-59.196	0.268066	-59.148	-0.0849609	-59.052	1.40054
-59.096	0.00842285	-59.096	0.279785	-59.048	-0.0944824	-58.952	1.38928
-58.996	-0.0032959	-58.996	0.286682	-58.948	-0.090271	-58.852	1.36383
-58.896	0.00878876	-58.896	0.275879	-58.848	-0.090744	-58.752	1.36163
-58.796	0.0201416	-58.796	0.275574	-58.748	-0.102448	-58.652	1.35196
-58.696	0.0274654	-58.696	0.275391	-58.648	-0.0941772	-58.552	1.3421
-58.596	0.0162354	-58.596	0.263855	-58.548	-0.0963593	-58.452	1.319
-58.496	0.0279541	-58.496	0.255859	-58.448	-0.0963593	-58.352	1.31085
-58.396	0.0279537	-58.396	0.256348	-58.348	-0.0963593	-58.252	1.30304
-58.296	0.0201416	-58.296	0.256042	-58.248	-0.0963593	-58.152	1.29898
-58.196	0.0279546	-58.196	0.248535	-58.148	-0.090271	-58.052	1.29712
-58.096	0.0400391	-58.096	0.248047	-58.048	-0.0785522	-57.952	1.29132
-57.996	0.0467529	-57.996	0.236511	-57.948	-0.0850983	-57.852	1.29507
-57.896	0.0434576	-57.896	0.236328	-57.848	-0.123856	-57.752	1.29883
-57.796	0.0354004	-57.796	0.224609	-57.748	-0.117462	-57.652	1.30289
-57.696	0.0284428	-57.696	0.213379	-57.648	-0.108078	-57.552	1.31085
-57.596	0.0391846	-57.596	0.224792	-57.548	-0.114166	-57.452	1.30118
-57.496	0.0279541	-57.496	0.216492	-57.448	-0.109802	-57.352	1.30679
-57.396	0.0274658	-57.396	0.197754	-57.348	-0.108231	-57.252	1.30289
-57.296	0.00854492	-57.296	0.209473	-57.248	-0.107925	-57.152	1.30289
-57.196	0.0212405	-57.196	0.217285	-57.148	-0.121979	-57.052	1.29913
-57.096	0.0471191	-57.096	0.217285	-57.048	-0.121521	-56.952	1.29102
-56.996	0.0391846	-56.996	0.217285	-56.948	-0.115891	-56.852	1.30679							1H NMR Ubiquitin + p62UBA
-56.896	0.0157471	-56.896	0.228516	-56.848	-0.105728	-56.752	1.29507
-56.796	0.0167236	-56.796	0.217285	-56.748	-0.0963593	-56.652	1.28351
-56.696	0.0279541	-56.696	0.224792	-56.648	-0.0940247	-56.552	1.27383
-56.596	0.0279541	-56.596	0.216797	-56.548	-0.0885468	-56.452	1.26587
-56.496	0.0279541	-56.496	0.216797	-56.448	-0.0885468	-56.352	1.25616
-56.396	0.0201416	-56.396	0.205261	-56.348	-0.0783997	-56.252	1.26944
-56.296	0.0205078	-56.296	0.197754	-56.248	-0.0730743	-56.152	1.26993
-56.196	0.0279544	-56.196	0.197266	-56.148	-0.076828	-56.052	1.27164
-56.096	0.0240479	-56.096	0.186035	-56.048	-0.0651093	-55.952	1.26788
-55.996	0.0235596	-55.996	0.193542	-55.948	-0.0610504	-55.852	1.26773
-55.896	0.0236816	-55.896	0.185547	-55.848	-0.0572968	-55.752	1.27148
-55.796	0.0166016	-55.796	0.186035	-55.748	-0.0512085	-55.652	1.26007
-55.696	0.0158688	-55.696	0.18573	-55.648	-0.045578	-55.552	1.26212
-55.596	0.00842285	-55.596	0.177734	-55.548	-0.045578	-55.452	1.25601
-55.496	0.00805664	-55.496	0.166504	-55.448	-0.0516663	-55.352	1.26382
-55.396	0.000610352	-55.396	0.186035	-55.348	-0.0572968	-55.252	1.26382
-55.296	0.000976563	-55.296	0.186035	-55.248	-0.0572968	-55.152	1.26007
-55.196	0.00842315	-55.196	0.18573	-55.148	-0.0512085	-55.052	1.25601
-55.096	0.0167236	-55.096	0.178223	-55.048	-0.0516663	-54.952	1.25601
-54.996	0.0162354	-54.996	0.197754	-54.948	-0.0394897	-54.852	1.26212
-54.896	0.0162358	-54.896	0.197266	-54.848	-0.0338593	-54.752	1.25601
-54.796	0.0279541	-54.796	0.186035	-54.748	-0.0338593	-54.652	1.25821
-54.696	0.0206299	-54.696	0.177734	-54.648	-0.027771	-54.552	1.25211
-54.596	0.0318604	-54.596	0.174316	-54.548	-0.0360413	-54.452	1.25211
-54.496	0.0205078	-54.496	0.174316	-54.448	-0.0376129	-54.352	1.25211
-54.396	0.0279541	-54.396	0.174316	-54.348	-0.0379181	-54.252	1.26007
-54.296	0.0157471	-54.296	0.174011	-54.248	-0.0533905	-54.152	1.25601
-54.196	0.00500529	-54.196	0.178223	-54.148	-0.0493317	-54.052	1.26212
-54.096	0.00842285	-54.096	0.177734	-54.048	-0.0418243	-53.952	1.25226
-53.996	0.00842285	-53.996	0.174011	-53.948	-0.0512085	-53.852	1.26382
-53.896	0.0197751	-53.896	0.166504	-53.848	-0.0577545	-53.752	1.26382
-53.796	0.00134277	-53.796	0.166504	-53.748	-0.0471344	-53.652	1.26398							1H NMR Ubiquitin + p62UBA + VHHp62
-53.696	0.0196529	-53.696	0.166504	-53.648	-0.0377655	-53.552	1.26212
-53.596	0.00878906	-53.596	0.166504	-53.548	-0.0394897	-53.452	1.2504
-53.496	0.00891113	-53.496	0.166016	-53.448	-0.0379181	-53.352	1.2421
-53.396	0.0201416	-53.396	0.155273	-53.348	-0.0358887	-53.252	1.2543
-53.296	0.00842285	-53.296	0.166504	-53.248	-0.0494843	-53.152	1.24258
-53.196	0.00842284	-53.196	0.166016	-53.148	-0.043396	-53.052	1.24991
-53.096	0.00805664	-53.096	0.166504	-53.048	-0.0377655	-52.952	1.25601
-52.996	0.000610352	-52.996	0.166504	-52.948	-0.045578	-52.852	1.25601
-52.896	-0.00671387	-52.896	0.166504	-52.848	-0.045578	-52.752	1.25601
-52.796	0.0045166	-52.796	0.166504	-52.748	-0.0298004	-52.652	1.25226
-52.696	0.0118401	-52.696	0.174011	-52.648	-0.0260468	-52.552	1.25992
-52.596	-0.00683594	-52.596	0.166504	-52.548	-0.0377655	-52.452	1.2543
-52.496	0.00805664	-52.496	0.166016	-52.448	-0.029953	-52.352	1.2482
-52.396	0.000610352	-52.396	0.166504	-52.348	-0.0401001	-52.252	1.2421
-52.296	-0.0111084	-52.296	0.154785	-52.248	-0.0276184	-52.152	1.2482
-52.196	-0.0115967	-52.196	0.166504	-52.148	-0.0243225	-52.052	1.25195
-52.096	-0.0228271	-52.096	0.166504	-52.048	-0.0222931	-51.952	1.25601
-51.996	-0.0306396	-51.996	0.166504	-51.948	-0.0338593	-51.852	1.25226
-51.896	-0.0185547	-51.896	0.166199	-51.848	-0.0377655	-51.752	1.24445
-51.796	-0.0106201	-51.796	0.158691	-51.748	-0.0377655	-51.652	1.24649
-51.696	0.00842257	-51.696	0.158691	-51.648	-0.0316772	-51.552	1.23087
-51.596	0.00842285	-51.596	0.158203	-51.548	-0.0260468	-51.452	1.22476
-51.496	0.00842285	-51.496	0.146973	-51.448	-0.0219727	-51.352	1.22476
-51.396	-0.00378416	-51.396	0.146973	-51.348	-0.0301056	-51.252	1.21304
-51.296	-0.0032959	-51.296	0.146973	-51.248	-0.0338593	-51.152	1.22476
-51.196	-0.00280763	-51.196	0.146973	-51.148	-0.0338593	-51.052	1.21304
-51.096	0.00805664	-51.096	0.146973	-51.048	-0.0338593	-50.952	1.21304
-50.996	0.0123291	-50.996	0.146973	-50.948	-0.0399475	-50.852	1.20523
-50.896	0.000976861	-50.896	0.146973	-50.848	-0.045578	-50.752	1.21866
-50.796	0.0162354	-50.796	0.146973	-50.748	-0.0377655	-50.652	1.23086
-50.696	0.0167236	-50.696	0.146484	-50.648	-0.0418243	-50.552	1.21866
-50.596	0.0279541	-50.596	0.135742	-50.548	-0.0572968	-50.452	1.21915
-50.496	0.0391846	-50.496	0.154785	-50.448	-0.0493317	-50.352	1.20523
-50.396	0.0283206	-50.396	0.146973	-50.348	-0.045578	-50.252	1.20523
-50.296	0.0440674	-50.296	0.146973	-50.248	-0.045578	-50.152	1.19962
-50.196	0.0549313	-50.196	0.154785	-50.148	-0.0572968	-50.052	1.18179
-50.096	0.0469971	-50.096	0.146973	-50.048	-0.0572968	-49.952	1.17804
-49.996	0.0474854	-49.996	0.154785	-49.948	-0.0512085	-49.852	1.17398
-49.896	0.0474854	-49.896	0.154785	-49.848	-0.0533905	-49.752	1.16617
-49.796	0.0479736	-49.796	0.154785	-49.748	-0.0476074	-49.652	1.18164
-49.696	0.0588381	-49.696	0.154785	-49.648	-0.043396	-49.552	1.18756
-49.596	0.0634766	-49.596	0.155273	-49.548	-0.0357361	-49.452	1.18164
-49.496	0.0704346	-49.496	0.166809	-49.448	-0.0180817	-49.352	1.17789
-49.396	0.0670166	-49.396	0.174316	-49.348	-0.0260468	-49.252	1.16617
-49.296	0.0548096	-49.296	0.174316	-49.248	-0.0219879	-49.152	1.16617
-49.196	0.0437009	-49.196	0.174316	-49.148	-0.0144958	-49.052	1.16617
-49.096	0.0396729	-49.096	0.166504	-49.048	-0.0141754	-48.952	1.17398
-48.996	0.059082	-48.996	0.166504	-48.948	-0.0144958	-48.852	1.18335
-48.896	0.0474853	-48.896	0.167297	-48.848	-0.00244141	-48.752	1.1857
-48.796	0.0554199	-48.796	0.186035	-48.748	-0.0065155	-48.652	1.17773
-48.696	0.0673831	-48.696	0.186035	-48.648	-0.0065155	-48.552	1.18741
-48.596	0.0751953	-48.596	0.186523	-48.548	-0.0105743	-48.452	1.19351
-48.496	0.0822754	-48.496	0.205566	-48.448	0.003479	-48.352	1.18555
-48.396	0.0865475	-48.396	0.205872	-48.348	0.00300598	-48.252	1.18961
-48.296	0.0860596	-48.296	0.213379	-48.248	-0.014328	-48.152	1.18976
-48.196	0.0822751	-48.196	0.213379	-48.148	-0.0204163	-48.052	1.1857
-48.096	0.0748291	-48.096	0.213867	-48.048	-0.0122986	-47.952	1.17023
-47.996	0.0748291	-47.996	0.225098	-47.948	-0.0282288	-47.852	1.16055
-47.896	0.0744626	-47.896	0.225098	-47.848	-0.0260468	-47.752	1.1507
-47.796	0.0753174	-47.796	0.225098	-47.748	-0.014328	-47.652	1.14664
-47.696	0.0858147	-47.696	0.236816	-47.648	-0.0219879	-47.552	1.14102
-47.596	0.0675049	-47.596	0.236816	-47.548	-0.0301208	-47.452	1.1232
-47.496	0.0782471	-47.496	0.236816	-47.448	-0.0160522	-47.352	1.12695
-47.396	0.0670168	-47.396	0.237122	-47.348	-0.0104218	-47.252	1.13117
-47.296	0.0787354	-47.296	0.256348	-47.248	-0.0124512	-47.152	1.12711
-47.196	0.0787349	-47.196	0.244629	-47.148	-0.0184021	-47.052	1.121
-47.096	0.0787354	-47.096	0.256836	-47.048	-0.0221405	-46.952	1.13882
-46.996	0.0986328	-46.996	0.268066	-46.948	-0.0221405	-46.852	1.14258
-46.896	0.106079	-46.896	0.268066	-46.848	-0.0282288	-46.752	1.15225
-46.796	0.106567	-46.796	0.268555	-46.748	-0.0338593	-46.652	1.15836
-46.696	0.117431	-46.696	0.279785	-46.648	-0.045578	-46.552	1.15836
-46.596	0.0977783	-46.596	0.279785	-46.548	-0.045578	-46.452	1.15274
-46.496	0.0865479	-46.496	0.279297	-46.448	-0.0516663	-46.352	1.1507
-46.396	0.0860596	-46.396	0.268066	-46.348	-0.0552673	-46.252	1.14664
-46.296	0.0865479	-46.296	0.268066	-46.248	-0.0594788	-46.152	1.1293
-46.196	0.0861814	-46.196	0.268066	-46.148	-0.0651093	-46.052	1.13492
-46.096	0.0908203	-46.096	0.275879	-46.048	-0.0668335	-45.952	1.12711
-45.996	0.105591	-45.996	0.275879	-45.948	-0.0632324	-45.852	1.12149
-45.896	0.0827634	-45.896	0.275879	-45.848	-0.0552673	-45.752	1.10367
-45.796	0.0865479	-45.796	0.275879	-45.748	-0.0594788	-45.652	1.11148
-45.696	0.0865474	-45.696	0.275879	-45.648	-0.0747986	-45.552	1.121
-45.596	0.0869141	-45.596	0.287598	-45.548	-0.0632324	-45.452	1.12711
-45.496	0.105713	-45.496	0.287598	-45.448	-0.0711975	-45.352	1.11758
-45.396	0.0982666	-45.396	0.294922	-45.348	-0.0808868	-45.252	1.13443
-45.296	0.0977783	-45.296	0.28418	-45.248	-0.0668335	-45.152	1.14102
-45.196	0.0870364	-45.196	0.29541	-45.148	-0.0729218	-45.052	1.14444
-45.096	0.0982666	-45.096	0.29541	-45.048	-0.0729218	-44.952	1.14493
-44.996	0.109619	-44.996	0.294922	-44.948	-0.061203	-44.852	1.13086
-44.896	0.102539	-44.896	0.29541	-44.848	-0.0729218	-44.752	1.13101
-44.796	0.109497	-44.796	0.29541	-44.748	-0.0533905	-44.652	1.12726
-44.696	0.0982666	-44.696	0.295105	-44.648	-0.061203	-44.552	1.11539
-44.596	0.0987549	-44.596	0.287598	-44.548	-0.0493317	-44.452	1.12711
-44.496	0.109497	-44.496	0.29541	-44.448	-0.0572968	-44.352	1.1232
-44.396	0.0865479	-44.396	0.29541	-44.348	-0.0512085	-44.252	1.11758
-44.296	0.0865479	-44.296	0.294922	-44.248	-0.0338593	-44.152	1.11334
-44.196	0.0865481	-44.196	0.283386	-44.148	-0.04776	-44.052	1.11539
-44.096	0.0943604	-44.096	0.275879	-44.048	-0.0651093	-43.952	1.10757
-43.996	0.0943604	-43.996	0.287598	-43.948	-0.0533905	-43.852	1.11133
-43.896	0.106079	-43.896	0.287598	-43.848	-0.0574493	-43.752	1.10977
-43.796	0.106079	-43.796	0.287109	-43.748	-0.0530853	-43.652	1.10367
-43.696	0.106079	-43.696	0.275879	-43.648	-0.0496368	-43.552	1.10553
-43.596	0.106079	-43.596	0.275574	-43.548	-0.0533905	-43.452	1.11133
-43.496	0.106079	-43.496	0.279785	-43.448	-0.0473022	-43.352	1.10196
-43.396	0.10559	-43.396	0.267578	-43.348	-0.0533905	-43.252	1.10147
-43.296	0.0943604	-43.296	0.268066	-43.248	-0.04776	-43.152	1.09961
-43.196	0.0948486	-43.196	0.268066	-43.148	-0.0529327	-43.052	1.10367
-43.096	0.106079	-43.096	0.268066	-43.048	-0.0594788	-42.952	1.0921
-42.996	0.106079	-42.996	0.267761	-42.948	-0.0533905	-42.852	1.09586
-42.896	0.0982666	-42.896	0.260559	-42.848	-0.0533905	-42.752	1.09961
-42.796	0.0982666	-42.796	0.275879	-42.748	-0.0493317	-42.652	1.09195
-42.696	0.098267	-42.696	0.275879	-42.648	-0.045578	-42.552	1.10367
-42.596	0.109619	-42.596	0.275879	-42.548	-0.0496368	-42.452	1.10553
-42.496	0.102173	-42.496	0.275574	-42.448	-0.0533905	-42.352	1.09586
-42.396	0.10205	-42.396	0.268066	-42.348	-0.0533905	-42.252	1.09586
-42.296	0.0865479	-42.296	0.279785	-42.248	-0.0533905	-42.152	1.10147
-42.196	0.0943604	-42.196	0.279785	-42.148	-0.045578	-42.052	1.09415
-42.096	0.0943604	-42.096	0.287109	-42.048	-0.045578	-41.952	1.08804
-41.996	0.0939941	-41.996	0.275879	-41.948	-0.0532379	-41.852	1.08804
-41.896	0.0870361	-41.896	0.275879	-41.848	-0.0535431	-41.752	1.08618
-41.796	0.0982666	-41.796	0.275391	-41.748	-0.0610504	-41.652	1.09195
-41.696	0.101684	-41.696	0.26416	-41.648	-0.0572968	-41.552	1.10318
-41.596	0.0904541	-41.596	0.264648	-41.548	-0.0496368	-41.452	1.10196
-41.496	0.0904541	-41.496	0.275391	-41.448	-0.0533905	-41.352	1.08804
-41.396	0.0899654	-41.396	0.275879	-41.348	-0.0533905	-41.252	1.09961
-41.296	0.0675049	-41.296	0.275879	-41.248	-0.0394897	-41.152	1.09991
-41.196	0.0787356	-41.196	0.275574	-41.148	-0.0338593	-41.052	1.08975
-41.096	0.0869141	-41.096	0.268066	-41.048	-0.0399475	-40.952	1.09586
-40.996	0.0822754	-40.996	0.268066	-40.948	-0.045578	-40.852	1.09024
-40.896	0.0748291	-40.896	0.268066	-40.848	-0.0572968	-40.752	1.07852
-40.796	0.0670166	-40.796	0.267578	-40.748	-0.0415192	-40.652	1.07242
-40.696	0.0670166	-40.696	0.256348	-40.648	-0.0377655	-40.552	1.07803
-40.596	0.0670166	-40.596	0.256348	-40.548	-0.0377655	-40.452	1.0921
-40.496	0.0673828	-40.496	0.263855	-40.448	-0.029953	-40.352	1.09586
-40.396	0.0748291	-40.396	0.256348	-40.348	-0.029953	-40.252	1.0918
-40.296	0.0631104	-40.296	0.268066	-40.248	-0.029953	-40.152	1.10147
-40.196	0.0744626	-40.196	0.268066	-40.148	-0.0182343	-40.052	1.10196
-40.096	0.0670166	-40.096	0.267578	-40.048	-0.0222931	-39.952	1.09586
-39.996	0.0670166	-39.996	0.256348	-39.948	-0.0260468	-39.852	1.09586
-39.896	0.0670166	-39.896	0.256348	-39.848	-0.0260468	-39.752	1.09024
-39.796	0.0675049	-39.796	0.255554	-39.748	-0.0219879	-39.652	1.07632
-39.696	0.0787354	-39.696	0.244629	-39.648	-0.0182343	-39.552	1.08194
-39.596	0.0709229	-39.596	0.244629	-39.548	-0.0162048	-39.452	1.08804
-39.496	0.0704346	-39.496	0.244629	-39.448	-0.0241699	-39.352	1.08975
-39.396	0.0592041	-39.396	0.244629	-39.348	-0.014328	-39.252	1.09024
-39.296	0.0596924	-39.296	0.255859	-39.248	-0.0260468	-39.152	1.09961
-39.196	0.0704344	-39.196	0.244629	-39.148	-0.0182343	-39.052	1.10367
-39.096	0.0673828	-39.096	0.244629	-39.048	-0.0182343	-38.952	1.10773
-38.996	0.0631104	-38.996	0.244324	-38.948	-0.0182343	-38.852	1.10928
-38.896	0.0631104	-38.896	0.236816	-38.848	-0.00823975	-38.752	1.10367
-38.796	0.0631104	-38.796	0.236816	-38.748	-0.00260925	-38.652	1.11539
-38.696	0.0666501	-38.696	0.236816	-38.648	-0.00869751	-38.552	1.12149
-38.596	0.0592041	-38.596	0.236328	-38.548	-0.0260468	-38.452	1.10367
-38.496	0.0596924	-38.496	0.236511	-38.448	-0.0260468	-38.352	1.11539
-38.396	0.0704341	-38.396	0.229004	-38.348	-0.0199585	-38.252	1.121
-38.296	0.0474854	-38.296	0.229004	-38.248	-0.0260468	-38.152	1.12711
-38.196	0.0592044	-38.196	0.236816	-38.148	-0.0182343	-38.052	1.12149
-38.096	0.0552979	-38.096	0.236328	-38.048	-0.0243225	-37.952	1.12476
-37.996	0.0552979	-37.996	0.225098	-37.948	-0.0377655	-37.852	1.13116
-37.896	0.0552979	-37.896	0.224792	-37.848	-0.0377655	-37.752	1.12711
-37.796	0.0552979	-37.796	0.228516	-37.748	-0.0357361	-37.652	1.12711
-37.696	0.0478516	-37.696	0.217285	-37.648	-0.0221405	-37.552	1.11539
-37.596	0.0552979	-37.596	0.205566	-37.548	-0.0241699	-37.452	1.11163
-37.496	0.0670166	-37.496	0.21698	-37.448	-0.0377655	-37.352	1.11148
-37.396	0.0557866	-37.396	0.209473	-37.348	-0.0316772	-37.252	1.11148
-37.296	0.0782471	-37.296	0.209473	-37.248	-0.0182343	-37.152	1.10587
-37.196	0.0666501	-37.196	0.208984	-37.148	-0.0141754	-37.052	1.11133
-37.096	0.0478516	-37.096	0.197754	-37.048	-0.00839233	-36.952	1.11539
-36.996	0.0554199	-36.996	0.205566	-36.948	0.00520325	-36.852	1.11539
-36.896	0.0592045	-36.896	0.205566	-36.848	-0.00869751	-36.752	1.10928
-36.796	0.0709229	-36.796	0.205566	-36.748	-0.0102692	-36.652	1.1271
-36.696	0.0704341	-36.696	0.205566	-36.648	-0.0065155	-36.552	1.11539
-36.596	0.0592041	-36.596	0.205566	-36.548	-0.000427246	-36.452	1.11539
-36.496	0.0592041	-36.496	0.205566	-36.448	-0.00088501	-36.352	1.10977
-36.396	0.0552976	-36.396	0.205078	-36.348	-0.0065155	-36.252	1.10742
-36.296	0.0474854	-36.296	0.193848	-36.248	-0.000427246	-36.152	1.10773
-36.196	0.0670166	-36.196	0.193848	-36.148	0.00114441	-36.052	1.10382
-36.096	0.0670166	-36.096	0.193542	-36.048	-0.00260925	-35.952	1.10352
-35.996	0.0557861	-35.996	0.18634	-35.948	0.00144958	-35.852	1.10757
-35.896	0.0787354	-35.896	0.193848	-35.848	-0.00088501	-35.752	1.11133
-35.796	0.0791016	-35.796	0.193848	-35.748	-0.0065155	-35.652	1.11539
-35.696	0.0865479	-35.696	0.205566	-35.648	0.00520325	-35.552	1.11539
-35.596	0.0861816	-35.596	0.205566	-35.548	0.00520325	-35.452	1.11148
-35.496	0.0791016	-35.496	0.205566	-35.448	0.00114441	-35.352	1.11148
-35.396	0.0865481	-35.396	0.193848	-35.348	-0.00260925	-35.252	1.1171
-35.296	0.0938721	-35.296	0.205566	-35.248	-0.00260925	-35.152	1.1232
-35.196	0.082642	-35.196	0.193848	-35.148	0.003479	-35.052	1.10587
-35.096	0.0943604	-35.096	0.193848	-35.048	-0.00869751	-34.952	1.09976
-34.996	0.0939941	-34.996	0.205566	-34.948	-0.0204163	-34.852	1.1171
-34.896	0.0865479	-34.896	0.194336	-34.848	-0.0260468	-34.752	1.10977
-34.796	0.0865479	-34.796	0.216797	-34.748	-0.0260468	-34.652	1.11334
-34.696	0.0865481	-34.696	0.205261	-34.648	-0.0260468	-34.552	1.11914
-34.596	0.0943604	-34.596	0.198059	-34.548	-0.0260468	-34.452	1.11945
-34.496	0.0938721	-34.496	0.205261	-34.448	-0.0260468	-34.352	1.11914
-34.396	0.0943604	-34.396	0.198059	-34.348	-0.0260468	-34.252	1.10367
-34.296	0.0943604	-34.296	0.205566	-34.248	-0.027771	-34.152	1.11148
-34.196	0.0943604	-34.196	0.205566	-34.148	-0.0261993	-34.052	1.11148
-34.096	0.0943604	-34.096	0.205566	-34.048	-0.0258942	-33.952	1.1232
-33.996	0.0943604	-33.996	0.205566	-33.948	-0.0261993	-33.852	1.11383
-33.896	0.106079	-33.896	0.205261	-33.848	-0.0258942	-33.752	1.10367
-33.796	0.0987549	-33.796	0.197754	-33.748	-0.0221405	-33.652	1.10147
-33.696	0.117431	-33.696	0.197754	-33.648	-0.0221405	-33.552	1.10757
-33.596	0.109985	-33.596	0.197754	-33.548	-0.014328	-33.452	1.09961
-33.496	0.109985	-33.496	0.197754	-33.448	-0.0204163	-33.352	1.10928
-33.396	0.121704	-33.396	0.197754	-33.348	-0.0260468	-33.252	1.12149
-33.296	0.121704	-33.296	0.197754	-33.248	-0.0260468	-33.152	1.10602
-33.196	0.121582	-33.196	0.205078	-33.148	-0.0260468	-33.052	1.09586
-33.096	0.12561	-33.096	0.193848	-33.048	-0.0260468	-32.952	1.08414
-32.996	0.12561	-32.996	0.206055	-32.948	-0.0418243	-32.852	1.08975
-32.896	0.12561	-32.896	0.217285	-32.848	-0.045578	-32.752	1.10898
-32.796	0.125732	-32.796	0.217285	-32.748	-0.045578	-32.652	1.1171
-32.696	0.129517	-32.696	0.217285	-32.648	-0.0338593	-32.552	1.12555
-32.596	0.129517	-32.596	0.217285	-32.548	-0.0260468	-32.452	1.14352
-32.496	0.129028	-32.496	0.217285	-32.448	-0.0260468	-32.352	1.38585
-32.396	0.129517	-32.396	0.217285	-32.348	-0.0260468	-32.252	2.09348
-32.296	0.117798	-32.296	0.21759	-32.248	-0.0260468	-32.152	2.50645
-32.196	0.118164	-32.196	0.225098	-32.148	-0.032135	-32.052	2.40931
-32.096	0.125244	-32.096	0.225098	-32.048	-0.0260468	-31.952	2.46384
-31.996	0.12561	-31.996	0.23291	-31.948	-0.0260468	-31.852	2.49054
-31.896	0.12561	-31.896	0.233398	-31.848	-0.0399475	-31.752	2.48648
-31.796	0.137329	-31.796	0.244629	-31.748	-0.045578	-31.652	2.4921
-31.696	0.137329	-31.696	0.244629	-31.648	-0.045578	-31.552	2.50195
-31.596	0.144653	-31.596	0.256348	-31.548	-0.0377655	-31.452	2.52103
-31.496	0.12561	-31.496	0.256348	-31.448	-0.043396	-31.352	2.56381
-31.396	0.125611	-31.396	0.256348	-31.348	-0.0418243	-31.252	2.61648
-31.296	0.137451	-31.296	0.256836	-31.248	-0.045578	-31.152	2.64038
-31.196	0.141235	-31.196	0.268066	-31.148	-0.045578	-31.052	2.66556
-31.096	0.141602	-31.096	0.268066	-31.048	-0.0572968	-30.952	2.70428
-30.996	0.14856	-30.996	0.268066	-30.948	-0.0572968	-30.852	2.74209
-30.896	0.149048	-30.896	0.268066	-30.848	-0.0476074	-30.752	2.75757
-30.796	0.149048	-30.796	0.268066	-30.748	-0.0690155	-30.652	2.7865
-30.696	0.137329	-30.696	0.267578	-30.648	-0.0572968	-30.552	2.80118
-30.596	0.144775	-30.596	0.256348	-30.548	-0.0512085	-30.452	2.81241
-30.496	0.129028	-30.496	0.268066	-30.448	-0.045578	-30.352	2.8129
-30.396	0.126099	-30.396	0.268066	-30.348	-0.0496368	-30.252	2.77634
-30.296	0.137329	-30.296	0.267578	-30.248	-0.045578	-30.152	2.73865
-30.196	0.12915	-30.196	0.264648	-30.148	-0.0415192	-30.052	2.72882
-30.096	0.121582	-30.096	0.275879	-30.048	-0.0494843	-29.952	2.71539
-29.996	0.117798	-29.996	0.275879	-29.948	-0.0474548	-29.852	2.69962
-29.896	0.130005	-29.896	0.275879	-29.848	-0.0493317	-29.752	2.68414
-29.796	0.129517	-29.796	0.275879	-29.748	-0.0516663	-29.652	2.65897
-29.696	0.137329	-29.696	0.275879	-29.648	-0.045578	-29.552	2.63898
-29.596	0.136841	-29.596	0.275879	-29.548	-0.045578	-29.452	2.62555
-29.496	0.117798	-29.496	0.275879	-29.448	-0.045578	-29.352	2.60977
-29.396	0.117431	-29.396	0.287598	-29.348	-0.045578	-29.252	2.5943
-29.296	0.110352	-29.296	0.287598	-29.248	-0.0415192	-29.152	2.57477
-29.196	0.10608	-29.196	0.287598	-29.148	-0.0182343	-29.052	2.55524
-29.096	0.118286	-29.096	0.287598	-29.048	-0.0162048	-28.952	2.53946
-28.996	0.129517	-28.996	0.287598	-28.948	-0.014328	-28.852	2.51618
-28.896	0.129028	-28.896	0.287598	-28.848	-0.00869751	-28.752	2.49664
-28.796	0.117798	-28.796	0.287598	-28.748	-0.0102692	-28.652	2.47711
-28.696	0.12561	-28.696	0.287598	-28.648	-0.0146332	-28.552	2.45758
-28.596	0.12561	-28.596	0.29541	-28.548	-0.0219879	-28.452	2.44586
-28.496	0.12561	-28.496	0.29541	-28.448	-0.0182343	-28.352	2.42069
-28.396	0.113892	-28.396	0.29541	-28.348	-0.0065155	-28.252	2.38165
-28.296	0.125122	-28.296	0.294922	-28.248	-0.0065155	-28.152	2.35977
-28.196	0.113892	-28.196	0.283691	-28.148	-0.0065155	-28.052	2.34992
-28.096	0.106079	-28.096	0.283691	-28.048	-0.0065155	-27.952	2.34024
-27.996	0.113525	-27.996	0.283691	-27.948	-0.00276184	-27.852	2.31867
-27.896	0.106567	-27.896	0.28418	-27.848	-0.0065155	-27.752	2.31461
-27.796	0.117798	-27.796	0.29541	-27.748	-0.0065155	-27.652	2.30524
-27.696	0.116821	-27.696	0.29541	-27.648	0.00317383	-27.552	2.28946
-27.596	0.106567	-27.596	0.29541	-27.548	0.001297	-27.452	2.26788
-27.496	0.118286	-27.496	0.29541	-27.448	-0.0065155	-27.352	2.2504
-27.396	0.117798	-27.396	0.29541	-27.348	-0.0065155	-27.252	2.24616
-27.296	0.11731	-27.296	0.295898	-27.248	-0.0065155	-27.152	2.23697
-27.196	0.106079	-27.196	0.306641	-27.148	-0.00448608	-27.052	2.21539
-27.096	0.106079	-27.096	0.287598	-27.048	-0.00260925	-26.952	2.20523
-26.996	0.105713	-26.996	0.287598	-26.948	-0.00260925	-26.852	2.19351
-26.896	0.098267	-26.896	0.287598	-26.848	-0.00869751	-26.752	2.1879
-26.796	0.109985	-26.796	0.287598	-26.748	-0.0065155	-26.652	2.18179
-26.696	0.109497	-26.696	0.29541	-26.648	-0.0065155	-26.552	2.19351
-26.596	0.0982666	-26.596	0.29541	-26.548	-0.0065155	-26.452	2.19351
-26.496	0.0977783	-26.496	0.29541	-26.448	-0.0065155	-26.352	2.18195
-26.396	0.0865479	-26.396	0.29541	-26.348	-0.0065155	-26.252	2.1857
-26.296	0.0865479	-26.296	0.287598	-26.248	-0.0065155	-26.152	2.1857
-26.196	0.0865481	-26.196	0.287598	-26.148	0.001297	-26.052	2.19742
-26.096	0.0943604	-26.096	0.287598	-26.048	-0.00479126	-25.952	2.20117
-25.996	0.0870361	-25.996	0.287598	-25.948	-0.0104218	-25.852	2.19351
-25.896	0.0977779	-25.896	0.287598	-25.848	-0.01651	-25.752	2.19913
-25.796	0.0870361	-25.796	0.29541	-25.748	-0.0160522	-25.652	2.19962
-25.696	0.0982666	-25.696	0.294922	-25.648	-0.00479126	-25.552	2.19351
-25.596	0.0982666	-25.596	0.283691	-25.548	0.00738525	-25.452	2.19507
-25.496	0.0982666	-25.496	0.283691	-25.448	0.0130157	-25.352	2.20709
-25.396	0.0972896	-25.396	0.283386	-25.348	0.00692749	-25.252	2.20117
-25.296	0.0748291	-25.296	0.287598	-25.248	0.0111389	-25.152	2.23038
-25.196	0.0635991	-25.196	0.287598	-25.148	0.0109863	-25.052	2.2207
-25.096	0.0748291	-25.096	0.287598	-25.048	0.0091095	-24.952	2.23819
-24.996	0.0748291	-24.996	0.29541	-24.948	0.0208282	-24.852	2.24991
-24.896	0.0748291	-24.896	0.29541	-24.848	0.0167694	-24.752	2.27148
-24.796	0.0743408	-24.796	0.29541	-24.748	0.0170746	-24.652	2.27554
-24.696	0.0748291	-24.696	0.29541	-24.648	0.0269165	-24.552	2.27554
-24.596	0.0748291	-24.596	0.294922	-24.548	0.032547	-24.452	2.2793
-24.496	0.0748291	-24.496	0.29541	-24.448	0.032547	-24.352	2.28897
-24.396	0.0748291	-24.396	0.29541	-24.348	0.0264587	-24.252	2.30679
-24.296	0.0748291	-24.296	0.295105	-24.248	0.0167694	-24.152	2.31241
-24.196	0.0826416	-24.196	0.287598	-24.148	0.0130157	-24.052	2.33008
-24.096	0.0826416	-24.096	0.287598	-24.048	0.0130157	-23.952	2.33975
-23.996	0.0819092	-23.996	0.287598	-23.948	0.019104	-23.852	2.34586
-23.896	0.0670166	-23.896	0.287109	-23.848	0.01474	-23.752	2.36133
-23.796	0.0670166	-23.796	0.275879	-23.748	0.0269165	-23.652	2.37881
-23.696	0.0665283	-23.696	0.287598	-23.648	0.0208282	-23.552	2.38492
-23.596	0.0670166	-23.596	0.287292	-23.548	0.0187988	-23.452	2.39429
-23.496	0.0666504	-23.496	0.28009	-23.448	0.0091095	-23.352	2.41617
-23.396	0.0592045	-23.396	0.287292	-23.348	0.0091095	-23.252	2.42789
-23.296	0.0709229	-23.296	0.287109	-23.248	0.0091095	-23.152	2.43164
-23.196	0.0709229	-23.196	0.275879	-23.148	0.00505066	-23.052	2.44131
-23.096	0.0704346	-23.096	0.287598	-23.048	0.00738525	-22.952	2.44928
-22.996	0.0474854	-22.996	0.295105	-22.948	0.0130157	-22.852	2.4685
-22.896	0.0670166	-22.896	0.287598	-22.848	0.001297	-22.752	2.48087
-22.796	0.0665283	-22.796	0.287109	-22.748	0.001297	-22.652	2.48462
-22.696	0.0557866	-22.696	0.275391	-22.648	0.00738525	-22.552	2.48444
-22.596	0.0666504	-22.596	0.275574	-22.548	0.0170746	-22.452	2.48648
-22.496	0.0592041	-22.496	0.268066	-22.448	0.00692749	-22.352	2.50415
-22.396	0.0592041	-22.396	0.275391	-22.348	0.001297	-22.252	2.50616
-22.296	0.0587158	-22.296	0.275574	-22.248	0.0130157	-22.152	2.49991
-22.196	0.0474854	-22.196	0.268066	-22.148	0.00895691	-22.052	2.50821
-22.096	0.0474854	-22.096	0.267578	-22.048	-0.0065155	-21.952	2.51007
-21.996	0.0474854	-21.996	0.256042	-21.948	-0.0065155	-21.852	2.5065
-21.896	0.0471191	-21.896	0.255859	-21.848	-0.0182343	-21.752	2.48868
-21.796	0.0391846	-21.796	0.244141	-21.748	-0.0065155	-21.652	2.49054
-21.696	0.0283206	-21.696	0.232605	-21.648	0.00520325	-21.552	2.48648
-21.596	0.0354004	-21.596	0.225098	-21.548	-0.00088501	-21.452	2.48087
-21.496	0.0274658	-21.496	0.236328	-21.448	-0.012146	-21.352	2.47662
-21.396	0.0162356	-21.396	0.224792	-21.348	-0.0065155	-21.252	2.48306
-21.296	0.0236816	-21.296	0.216797	-21.248	-0.0105743	-21.152	2.47647
-21.196	0.0162354	-21.196	0.217285	-21.148	-0.014328	-21.052	2.47321
-21.096	0.0166016	-21.096	0.224304	-21.048	-0.0204163	-20.952	2.47101
-20.996	0.0240479	-20.996	0.205261	-20.948	-0.0219879	-20.852	2.46695
-20.896	0.0240479	-20.896	0.197754	-20.848	-0.0065155	-20.752	2.46133
-20.796	0.0235596	-20.796	0.197266	-20.748	-0.0065155	-20.652	2.44962
-20.696	0.0123291	-20.696	0.185547	-20.648	-0.0105743	-20.552	2.43976
-20.596	0.0240479	-20.596	0.18573	-20.548	-0.014328	-20.452	2.43008
-20.496	0.0245361	-20.496	0.185547	-20.448	-0.0199585	-20.352	2.41461
-20.396	0.0354008	-20.396	0.174011	-20.348	-0.0104218	-20.252	2.42178
-20.296	0.0274658	-20.296	0.166504	-20.248	-0.0104218	-20.152	2.41055
-20.196	0.0162354	-20.196	0.177734	-20.148	-0.0104218	-20.052	2.41226
-20.096	0.0158691	-20.096	0.166504	-20.048	-0.0221405	-19.952	2.40445
-19.996	0.00842285	-19.996	0.166504	-19.948	-0.0282288	-19.852	2.40445
-19.896	0.00842285	-19.896	0.166504	-19.848	-0.0338593	-19.752	2.4007
-19.796	0.0201416	-19.796	0.166199	-19.748	-0.0338593	-19.652	2.39102
-19.696	0.0196529	-19.696	0.158203	-19.648	-0.0338593	-19.552	2.39053
-19.596	-0.00378418	-19.596	0.154785	-19.548	-0.0399475	-19.452	2.39288
-19.496	-0.0032959	-19.496	0.15448	-19.448	-0.0334015	-19.352	2.38882
-19.396	0.00842285	-19.396	0.146973	-19.348	-0.0221405	-19.252	2.37759
-19.296	0.00842285	-19.296	0.158203	-19.248	-0.0399475	-19.152	2.37711
-19.196	0.00756837	-19.196	0.146973	-19.148	-0.045578	-19.052	2.37149
-19.096	-0.0032959	-19.096	0.146973	-19.048	-0.045578	-18.952	2.36163
-18.996	-0.0032959	-18.996	0.154785	-18.948	-0.0572968	-18.852	2.34634
-18.896	-0.00366211	-18.896	0.154297	-18.848	-0.0572968	-18.752	2.33038
-18.796	-0.0111084	-18.796	0.143066	-18.748	-0.063385	-18.652	2.31131
-18.696	-0.0111084	-18.696	0.143066	-18.648	-0.0629272	-18.552	2.28946
-18.596	-0.0115967	-18.596	0.143066	-18.548	-0.0572968	-18.452	2.27399
-18.496	-0.0228271	-18.496	0.143066	-18.448	-0.0516663	-18.352	2.25446
-18.396	-0.0231934	-18.396	0.143066	-18.348	-0.0690155	-18.252	2.23679
-18.296	-0.0228271	-18.296	0.142761	-18.248	-0.0690155	-18.152	2.2193
-18.196	-0.0224607	-18.196	0.135254	-18.148	-0.076828	-18.052	2.1918
-18.096	-0.0150146	-18.096	0.134766	-18.048	-0.076828	-17.952	2.18225
-17.996	-0.0150146	-17.996	0.135254	-17.948	-0.059021	-17.852	2.16071
-17.896	-0.0150146	-17.896	0.135254	-17.848	-0.0473022	-17.752	2.13336
-17.796	-0.0150146	-17.796	0.135254	-17.748	-0.0416718	-17.652	2.10632
-17.696	-0.0150146	-17.696	0.134949	-17.648	-0.045578	-17.552	2.07303
-17.596	-0.0153809	-17.596	0.127441	-17.548	-0.0338593	-17.452	2.03571
-17.496	-0.0223389	-17.496	0.127441	-17.448	-0.045578	-17.352	2.01053
-17.396	0.00012207	-17.396	0.127441	-17.348	-0.0338593	-17.252	1.97556
-17.296	-0.0111084	-17.296	0.127441	-17.248	-0.045578	-17.152	1.9346
-17.196	-0.0115971	-17.196	0.126953	-17.148	-0.0516663	-17.052	1.88788
-17.096	-0.0231934	-17.096	0.115723	-17.048	-0.063385	-16.952	1.8443
-16.996	-0.0228271	-16.996	0.115723	-16.948	-0.0690155	-16.852	1.80194
-16.896	-0.0306396	-16.896	0.115723	-16.848	-0.0629272	-16.752	1.76618
-16.796	-0.0306396	-16.796	0.115723	-16.748	-0.045578	-16.652	1.73337
-16.696	-0.0311279	-16.696	0.127441	-16.648	-0.045578	-16.552	1.71539
-16.596	-0.0419922	-16.596	0.127441	-16.548	-0.0533905	-16.452	1.69742
-16.496	-0.0345459	-16.496	0.12793	-16.448	-0.0533905	-16.352	1.68649
-16.396	-0.0345459	-16.396	0.138672	-16.348	-0.0415192	-16.252	1.6474
-16.296	-0.0344238	-16.296	0.134949	-16.248	-0.0316772	-16.152	1.62149
-16.196	-0.0306396	-16.196	0.13916	-16.148	-0.0260468	-16.052	1.60602
-16.096	-0.0306396	-16.096	0.138672	-16.048	-0.014328	-15.952	1.58789
-15.996	-0.0311279	-15.996	0.126953	-15.948	-0.0204163	-15.852	1.59756
-15.896	-0.0310058	-15.896	0.12323	-15.848	-0.0219879	-15.752	1.60367
-15.796	-0.0380859	-15.796	0.114929	-15.748	-0.029953	-15.652	1.59991
-15.696	-0.0311284	-15.696	0.0961914	-15.648	-0.0238647	-15.552	1.61133
-15.596	-0.0540771	-15.596	0.0957031	-15.548	-0.0222931	-15.452	1.621
-15.496	-0.0535889	-15.496	0.0958862	-15.448	-0.012146	-15.352	1.64023
-15.396	-0.0423584	-15.396	0.0878906	-15.348	-0.0126038	-15.252	1.60977
-15.296	-0.0423584	-15.296	0.0766602	-15.248	-0.0182343	-15.152	1.47944
-15.196	-0.0228271	-15.196	0.076355	-15.148	-0.0182343	-15.052	1.42148
-15.096	-0.0228271	-15.096	0.0761719	-15.048	-0.0141754	-14.952	0.830078
-14.996	-0.0228271	-14.996	0.0566406	-14.948	-0.0144806	-14.852	0.130886
-14.896	-0.0228271	-14.896	0.0529175	-14.848	-0.014328	-14.752	0.0991523
-14.796	-0.0228271	-14.796	0.0446167	-14.748	-0.014328	-14.652	0.0763252
-14.696	-0.0228268	-14.696	0.0375977	-14.648	-0.00823975	-14.552	0.033205
-14.596	-0.0228271	-14.596	0.0371094	-14.548	0.00302124	-14.452	0.0560303
-14.496	-0.0150146	-14.496	0.0250854	-14.448	-0.00260925	-14.352	0.0742789
-14.396	-0.0145259	-14.396	0.00604248	-14.348	0.00520325	-14.252	0.0838311
-14.296	-0.00341797	-14.296	0.00976563	-14.248	-0.00088501	-14.152	0.103667
-14.196	-0.00720215	-14.196	-0.00195313	-14.148	-0.0182343	-14.052	0.110839
-14.096	-0.00756836	-14.096	-0.0134888	-14.048	-0.00448608	-13.952	0.14444
-13.996	-0.0032959	-13.996	-0.0131836	-13.948	-0.00869751	-13.852	0.144928
-13.896	-0.00280719	-13.896	-0.0136719	-13.848	-0.014328	-13.752	0.129456
-13.796	0.00842285	-13.796	-0.0252075	-13.748	-0.0241699	-13.652	0.115387
-13.696	0.00793416	-13.696	-0.0332031	-13.648	-0.0162048	-13.552	0.106018
-13.596	-0.00280762	-13.596	-0.0447388	-13.548	-0.014328	-13.452	0.0864868
-13.496	0.00793457	-13.496	-0.0527344	-13.448	-0.014328	-13.352	0.0669561
-13.396	-0.00378459	-13.396	-0.0639648	-13.348	-0.00260925	-13.252	0.0628973
-13.296	-0.0145264	-13.296	-0.0522461	-13.248	-0.00666809	-13.152	0.0474249
-13.196	-0.00366211	-13.196	-0.0444336	-13.148	-0.0180817	-13.052	0.0371101
-13.096	-0.0111084	-13.096	-0.0444336	-13.048	0.00520325	-12.952	0.0317993
-12.996	-0.0111084	-12.996	-0.0332031	-12.948	0.00520325	-12.852	0.0311888
-12.896	-0.0228267	-12.896	-0.0374146	-12.848	0.00520325	-12.752	0.0450737
-12.796	-0.0111084	-12.796	-0.0564575	-12.748	0.016922	-12.652	0.033356
-12.696	-0.0111084	-12.696	-0.0522461	-12.648	0.016922	-12.552	0.0450745
-12.596	-0.0111084	-12.596	-0.0444336	-12.548	0.0209808	-12.452	0.0316467
-12.496	-0.0111084	-12.496	-0.0449219	-12.448	0.00895691	-12.352	0.0311582
-12.396	-0.0111084	-12.396	-0.0561523	-12.348	0.0153503	-12.252	0.027893
-12.296	-0.0111084	-12.296	-0.0564575	-12.248	0.0247345	-12.152	0.000397407
-12.196	-0.0111084	-12.196	-0.0527344	-12.148	0.0247345	-12.052	-0.00570679
-12.096	-0.0115967	-12.096	-0.0639648	-12.048	0.0186462	-11.952	-0.00946045
-11.996	-0.0306396	-11.996	-0.0639648	-11.948	0.0308228	-11.852	-0.0135188
-11.896	-0.0228271	-11.896	-0.0522461	-11.848	0.030365	-11.752	-0.0252376
-11.796	-0.0228271	-11.796	-0.0522461	-11.748	0.032547	-11.652	-0.0191343
-11.696	-0.0224605	-11.696	-0.0444336	-11.648	0.032547	-11.552	-0.0252378
-11.596	-0.0032959	-11.596	-0.0444336	-11.548	0.0208282	-11.452	-0.025238
-11.496	-0.0032959	-11.496	-0.0439453	-11.448	0.0208282	-11.352	-0.03305
-11.396	-0.00366239	-11.396	-0.0327148	-11.348	0.0208282	-11.252	-0.0368041
-11.296	-0.0106201	-11.296	-0.0327148	-11.248	0.0208282	-11.152	-0.0408629
-11.196	0.000610352	-11.196	-0.0327148	-11.148	0.0345764	-11.052	-0.0525813
-11.096	0.000610352	-11.096	-0.0327148	-11.048	0.0364532	-10.952	-0.058197
-10.996	0.00012207	-10.996	-0.0327148	-10.948	0.0286407	-10.852	-0.0408633
-10.896	-0.0111084	-10.896	-0.0327148	-10.848	0.0225525	-10.752	-0.0330505
-10.796	-0.0111084	-10.796	-0.0327148	-10.748	0.0247345	-10.652	-0.0330505
-10.696	-0.0107417	-10.696	-0.0327148	-10.648	0.0247345	-10.552	-0.0447688
-10.596	0.0162354	-10.596	-0.0327148	-10.548	0.0287933	-10.452	-0.0485229
-10.496	0.0157471	-10.496	-0.0327148	-10.448	0.0208282	-10.352	-0.0544433
-10.396	0.00415011	-10.396	-0.0214844	-10.348	0.032547	-10.252	-0.0682065
-10.296	-0.0032959	-10.296	-0.0327148	-10.248	0.0386353	-10.152	-0.0682068
-10.196	-0.00329635	-10.196	-0.0327148	-10.148	0.0381775	-10.052	-0.0682068
-10.096	-0.0150146	-10.096	-0.0249023	-10.048	0.032547	-9.952	-0.0760193
-9.996	-0.00280762	-9.996	-0.0249023	-9.94801	0.0284882	-9.85201	-0.0643005
-9.896	0.000121642	-9.896	-0.0249023	-9.84801	0.0130157	-9.75201	-0.0643005
-9.796	-0.0111084	-9.79601	-0.0249023	-9.748	0.0130157	-9.652	-0.0643005
-9.696	-0.0111084	-9.696	-0.0249023	-9.64801	0.019104	-9.55201	-0.0643005
-9.596	-0.0106201	-9.596	-0.0131836	-9.548	0.0247345	-9.452	-0.0508728
-9.496	0.00842285	-9.496	-0.0131836	-9.44801	0.0186462	-9.35201	-0.0503845
-9.396	0.00793416	-9.396	-0.0131836	-9.34801	0.0130157	-9.25201	-0.068054
-9.296	-0.00231934	-9.29601	-0.00567627	-9.248	0.00520325	-9.152	-0.0643005
-9.196	0.0196529	-9.196	-0.0131836	-9.14801	0.00520325	-9.05201	-0.0680541
-9.096	0.00878906	-9.096	-0.0131836	-9.048	0.00520325	-8.952	-0.072113
-8.996	0.0158691	-8.996	-0.00146484	-8.94801	0.016922	-8.85201	-0.072113
-8.896	0.00878906	-8.896	-0.00146484	-8.84801	0.0209808	-8.75201	-0.0777283
-8.796	0.0162354	-8.79601	0.00585938	-8.748	0.0130157	-8.652	-0.0800778
-8.696	0.0162354	-8.696	-0.00537109	-8.64801	0.0130157	-8.55201	-0.0760194
-8.596	0.0045166	-8.596	0.00634766	-8.548	0.0130157	-8.452	-0.0816345
-8.496	0.0045166	-8.496	0.00585938	-8.44801	0.001297	-8.35201	-0.0821228
-8.396	0.0045166	-8.396	0.00683594	-8.34801	0.001297	-8.25201	-0.0838315
-8.296	0.0162354	-8.29601	0.0180664	-8.248	-0.0065155	-8.152	-0.0760193
-8.196	0.0162354	-8.196	0.0258789	-8.14801	-0.0065155	-8.05201	-0.0797728
-8.096	0.00500488	-8.096	0.0258789	-8.048	-0.0105743	-7.952	-0.0917969
-7.996	0.0162354	-7.996	0.0258789	-7.94801	-0.00823975	-7.85201	-0.0899352
-7.896	0.0162354	-7.896	0.0185547	-7.84801	-0.00260925	-7.75201	-0.101165
-7.796	0.0279541	-7.79601	0.0292969	-7.748	-0.00260925	-7.652	-0.107269
-7.696	0.0162353	-7.696	0.0180664	-7.64801	-0.014328	-7.55201	-0.0899355
-7.596	0.0157471	-7.596	0.0180664	-7.548	-0.00260925	-7.452	-0.0838318
-7.496	0.0045166	-7.496	0.0180664	-7.44801	-0.0221405	-7.35201	-0.0800781
-7.396	0.0045166	-7.396	0.00634766	-7.34801	-0.0221405	-7.25201	-0.0704042
-7.296	0.00500488	-7.29601	0.00634766	-7.24801	-0.0221405	-7.15201	-0.064301
-7.196	0.0162354	-7.196	0.0180664	-7.148	-0.0221405	-7.052	-0.0586853
-7.096	0.0167236	-7.096	0.0258789	-7.048	-0.0241699	-6.952	-0.040863
-6.996	0.0283203	-6.996	0.0258789	-6.94801	-0.0260468	-6.85201	-0.0488281
-6.896	0.0270996	-6.896	0.0375977	-6.84801	-0.0260468	-6.75201	-0.0447696
-6.796	0.00878903	-6.79601	0.0375977	-6.74801	-0.0260468	-6.65201	-0.0274366
-6.696	0.0158691	-6.69601	0.0375977	-6.648	-0.0377655	-6.552	-0.0213318
-6.596	0.0201416	-6.596	0.0375977	-6.548	-0.0357361	-6.452	-0.00585938
-6.496	0.0201416	-6.496	0.0454102	-6.44801	-0.0338593	-6.35201	-0.00180054
-6.396	0.0197754	-6.396	0.0454102	-6.34801	-0.0338593	-6.25201	0.00381427
-6.296	0.000976563	-6.29601	0.0571289	-6.24801	-0.0338593	-6.15201	0.0177302
-6.196	0.00842285	-6.19601	0.0571289	-6.148	-0.0298004	-6.052	0.0177307
-6.096	0.00842285	-6.096	0.0649414	-6.048	-0.0260468	-5.952	0.0214844
-5.996	0.00842285	-5.996	0.0649414	-5.94801	-0.0260468	-5.85201	0.0311584
-5.896	0.00842285	-5.896	0.0649414	-5.84801	-0.0377655	-5.75201	0.0372615
-5.796	0.00842285	-5.79601	0.0766602	-5.74801	-0.0394897	-5.65201	0.037262
-5.696	0.00842285	-5.69601	0.0766602	-5.648	-0.0338593	-5.552	0.0394592
-5.596	0.00842285	-5.596	0.0761719	-5.548	-0.014328	-5.452	0.0333557
-5.496	0.000610352	-5.496	0.0649414	-5.44801	-0.014328	-5.35201	0.0333557
-5.396	0.000610352	-5.396	0.0766602	-5.34801	-0.0219879	-5.25201	0.0371091
-5.296	0.000610352	-5.29601	0.0766602	-5.24801	-0.0260468	-5.15201	0.02945
-5.196	0.000610352	-5.19601	0.0766602	-5.148	-0.0338593	-5.052	0.0467834
-5.096	-0.0111084	-5.096	0.0771484	-5.048	-0.0338593	-4.952	0.0472717
-4.996	-0.0111084	-4.996	0.0957031	-4.94801	-0.0338593	-4.85201	0.0585022
-4.896	-0.0114746	-4.896	0.0961914	-4.84801	-0.0338593	-4.75201	0.0608516
-4.796	-0.0189209	-4.79601	0.0958862	-4.74801	-0.045578	-4.65201	0.0511774
-4.696	-0.0194092	-4.69601	0.0957031	-4.648	-0.0394897	-4.552	0.0506897
-4.596	-0.0306396	-4.596	0.0849609	-4.548	-0.045578	-4.452	0.0624084
-4.496	-0.0306396	-4.496	0.0961914	-4.44801	-0.045578	-4.35201	0.068512
-4.396	-0.0306396	-4.396	0.0961914	-4.34801	-0.045578	-4.25201	0.068512
-4.296	-0.0345459	-4.29601	0.0961914	-4.24801	-0.0298004	-4.15201	0.0722653
-4.196	-0.0349121	-4.19601	0.10791	-4.148	-0.0338593	-4.052	0.0683594
-4.096	-0.0423584	-4.096	0.108215	-4.048	-0.0415192	-3.952	0.0897522
-3.996	-0.0423584	-3.996	0.115723	-3.94801	-0.0418243	-3.85201	0.103821
-3.896	-0.0384521	-3.896	0.115417	-3.84801	-0.045578	-3.75201	0.107574
-3.796	-0.0380854	-3.79601	0.10791	-3.74801	-0.045578	-3.65201	0.0958557
-3.696	-0.0311279	-3.69601	0.0961914	-3.648	-0.0338593	-3.552	0.0939941
-3.596	-0.0345459	-3.596	0.0957031	-3.548	-0.0338593	-3.452	0.0999146
-3.496	-0.0344238	-3.496	0.0841675	-3.44801	-0.027771	-3.35201	0.0808716
-3.396	-0.0423584	-3.396	0.0761719	-3.34801	-0.014328	-3.25201	0.0742802
-3.296	-0.031128	-3.29601	0.0654297	-3.24801	-0.014328	-3.15201	0.0802301
-3.196	-0.0428467	-3.19601	0.0766602	-3.148	-0.0338593	-3.052	0.0880432
-3.096	-0.0618896	-3.096	0.0766602	-3.048	-0.0260468	-2.952	0.0880432
-2.996	-0.0614014	-2.996	0.0766602	-2.94801	-0.0065155	-2.85201	0.0768127
-2.896	-0.0618896	-2.896	0.0761719	-2.84801	0.0209808	-2.75201	0.0841359
-2.796	-0.0618891	-2.79601	0.0649414	-2.74801	0.030365	-2.65201	0.103667
-2.696	-0.0545654	-2.69601	0.0766602	-2.648	0.0520782	-2.552	0.0825806
-2.596	-0.0661621	-2.596	0.076355	-2.548	0.0423889	-2.452	0.0860291
-2.496	-0.0693359	-2.496	0.0758667	-2.44801	0.0522461	-2.35201	0.101166
-2.396	-0.0618896	-2.396	0.0566406	-2.34801	0.0597382	-2.25201	0.130856
-2.296	-0.0613996	-2.29601	0.0368042	-2.24801	0.0519104	-2.15201	0.119444
-2.196	-0.0494385	-2.19601	0.0172729	-2.148	0.061615	-2.052	0.123199
-2.096	-0.0189209	-2.096	-0.0022583	-2.048	-0.00869751	-1.952	0.130859
-1.996	-0.0114746	-1.996	-0.0214844	-1.94801	-0.0182343	-1.85201	0.154449
-1.896	-0.0548096	-1.896	-0.0449219	-1.84801	-0.0260468	-1.75201	0.175534
-1.796	-0.0844697	-1.79601	-0.0569458	-1.74801	0.101135	-1.65201	0.189755
-1.696	-0.0736084	-1.69601	-0.0650635	-1.648	0.0677032	-1.552	0.208984
-1.596	-0.0723877	-1.596	-0.0930176	-1.548	0.0287933	-1.452	0.218842
-1.496	-0.0214844	-1.496	-0.136169	-1.44801	0.419113	-1.35201	0.197418
-1.396	-0.0384521	-1.396	-0.181152	-1.34801	-0.00245667	-1.25201	0.212095
-1.296	-0.0883746	-1.29601	-0.180847	-1.24801	0.176773	-1.15201	0.205994
-1.196	-0.0941162	-1.19601	-0.172546	-1.148	-0.0155792	-1.052	0.230408
-1.096	-0.196411	-1.096	-0.144775	-1.048	0.0470734	-0.952003	0.25119
-0.996002	-0.00341797	-0.996002	-0.155396	-0.948006	-0.130737	-0.852005	0.310852
-0.896004	0.611816	-0.896004	-0.212891	-0.848007	-0.607147	-0.752007	0.392721
-0.795998	0.0223192	-0.796005	-0.238647	-0.748009	-0.607452	-0.652008	0.497083
-0.695999	-0.0959473	-0.696007	-0.319885	-0.648003	-0.295273	-0.552002	0.606781
-0.596001	-0.150146	-0.596001	-0.518799	-0.548004	-0.242294	-0.452003	0.644287
-0.496002	-0.0869141	-0.496002	-0.698486	-0.448006	-0.281525	-0.352005	0.704468
-0.396004	-0.0501709	-0.396004	-0.848816	-0.348007	-0.189484	-0.252007	0.572876
-0.295998	-0.0306382	-0.296005	-0.928467	-0.248009	-0.094635	-0.152008	0.296826
-0.195999	-0.0158691	-0.196007	-1.01648	-0.148003	-0.138077	-0.052002	0.126007
-0.0960007	-0.010376	-0.0960007	-1.13226	-0.0480042	-0.185898	0.0479965	0.0844421
0.0039978	0.0361328	0.0039978	-1.09863	0.0519943	-0.204956	0.147995	0.12149
0.103996	0.00561523	0.103996	-1.03851	0.151993	-0.18512	0.247993	-0.0842857
0.204002	-0.0264816	0.203995	-1.07788	0.251991	-0.231674	0.347992	-0.886105
0.304001	0.088501	0.303993	-1.26727	0.351997	-0.151978	0.447998	-0.841949
0.403999	-2.94299	0.403999	-0.466003	0.451996	0.0502014	0.547997	-0.767731
0.503998	-12.9011	0.503998	1.69495	0.551994	0.954254	0.647995	0.803955
0.603996	2.96863	0.603996	0.707153	0.651993	1.06239	0.747993	6.35526
0.704002	4.63634	0.703995	-8.9032	0.751991	-0.337296	0.847992	4.39635
0.804001	1.17859	0.803993	-12.7562	0.851997	-0.401978	0.947998	2.19025
0.903999	0.0471191	0.903999	-11.1448	0.951996	-0.723389	1.048	0.56897
1.004	-0.290283	1.004	-8.17303	1.05199	-0.817612	1.14799	0.294281
1.104	-0.895752	1.104	-4.88599	1.15199	-1.04152	1.24799	0.155939
1.204	-0.947043	1.20399	-1.85602	1.25199	-1.0265	1.34799	0.0434437
1.304	-1.23792	1.30399	0.209473	1.352	-1.18666	1.448	0.164917
1.404	-1.521	1.404	1.87262	1.452	-1.26308	1.548	0.213196
1.504	-1.83862	1.504	2.88055	1.55199	-1.37059	1.64799	-0.14212
1.604	-1.80908	1.604	3.44635	1.65199	-1.49652	1.74799	-0.106922
1.704	-1.7334	1.70399	3.8526	1.75199	-1.56323	1.84799	0.0146418
1.804	-1.74146	1.80399	4.4071	1.852	-1.59871	1.948	0.0946045
1.904	-1.76038	1.904	4.56744	1.952	-1.66074	2.048	0.146332
2.004	-1.73718	2.004	4.77039	2.05199	-1.71527	2.14799	0.306946
2.104	-1.69202	2.104	4.86932	2.15199	-1.78151	2.24799	0.316179
2.204	-1.73437	2.20399	5.05994	2.25199	-1.79292	2.34799	0.392743
2.304	-1.76196	2.30399	5.06726	2.352	-1.78401	2.448	0.357574
2.404	-1.77515	2.404	5.10681	2.452	-1.77058	2.548	0.310852
2.504	-1.8241	2.504	5.16901	2.55199	-1.68713	2.64799	0.343994
2.604	-1.81274	2.604	5.20007	2.65199	-1.68933	2.74799	0.35557
2.704	-1.83166	2.70399	5.23883	2.75199	-1.59558	2.84799	0.372901
2.804	-1.80188	2.80399	5.27039	2.852	-1.58479	2.948	0.383362
2.904	-1.82397	2.904	5.30914	2.952	-1.6337	3.048	0.375519
3.004	-1.81274	3.004	5.31653	3.05199	-1.63963	3.14799	0.389008
3.104	-1.83179	3.104	5.34741	3.15199	-1.58089	3.24799	0.438052
3.204	-1.86194	3.20399	5.36694	3.25199	-1.53902	3.34799	0.436162
3.304	-1.86316	3.30399	5.37073	3.352	-1.44963	3.448	0.448364
3.404	-1.86304	3.404	5.35522	3.452	-1.45354	3.548	0.457581
3.504	-1.84351	3.504	5.38647	3.55199	-1.46089	3.64799	0.498962
3.604	-1.85107	3.604	5.40948	3.65199	-1.40698	3.74799	0.506473
3.704	-1.85132	3.70399	5.4176	3.75199	-1.34666	3.84799	0.510104
3.804	-1.85095	3.80399	5.42554	3.852	-1.3098	3.948	0.53006
3.904	-1.85181	3.904	5.44855	3.952	-1.30933	4.048	0.527893
4.004	-1.87048	4.004	5.44507	4.05199	-1.2484	4.14799	0.527893
4.104	-1.86267	4.104	5.46851	4.15199	-1.22714	4.24799	0.559145
4.204	-1.85144	4.20399	5.4798	4.25199	-1.19308	4.34799	0.565066
4.304	-1.84363	4.30399	5.48792	4.352	-1.15558	4.448	0.559296
4.404	-1.85522	4.404	5.51465	4.452	-1.10933	4.548	0.572601
4.504	-1.87439	4.504	5.51929	4.55199	-1.09135	4.64799	0.598663
4.604	-1.87085	4.604	5.5379	4.65199	-1.04057	4.74799	0.582552
4.704	-1.87878	4.70399	5.53809	4.75199	-1.04385	4.84799	0.59241
4.804	-1.8822	4.80399	5.55823	4.852	-1.02838	4.948	0.621338
4.904	-1.89355	4.904	5.57758	4.952	-1.02245	5.048	0.618195
5.004	-1.88257	5.004	5.58868	5.05199	-1.0126	5.14799	0.623383
5.104	-1.8905	5.104	5.59741	5.15199	-1.00291	5.24799	0.631624
5.204	-1.90564	5.20399	5.61572	5.25199	-0.99855	5.34799	0.631655
5.304	-1.89392	5.30399	5.61603	5.352	-0.969009	5.448	0.613983
5.404	-1.89392	5.404	5.61621	5.452	-0.949478	5.548	0.604126
5.504	-1.89392	5.504	5.61652	5.55199	-0.924316	5.64799	0.625549
5.604	-1.89429	5.604	5.62744	5.65199	-0.946045	5.74799	0.631165
5.704	-1.89001	5.70399	5.62744	5.75199	-0.927612	5.84799	0.660523
5.804	-1.89343	5.80399	5.61652	5.852	-0.900726	5.948	0.6763
5.904	-1.8822	5.904	5.62793	5.952	-0.886978	6.048	0.691315
6.004	-1.8783	6.004	5.63995	6.05199	-0.875107	6.14799	0.711334
6.104	-1.87878	6.104	5.659	6.15199	-0.857285	6.24799	0.730836
6.204	-1.90173	6.20399	5.66699	6.25199	-0.846054	6.34799	0.748353
6.304	-1.90173	6.30399	5.67871	6.352	-0.845581	6.448	0.775543
6.404	-1.9021	6.404	5.69025	6.452	-0.851669	6.548	0.78006
6.504	-1.90955	6.504	5.69775	6.55199	-0.87355	6.64799	0.787262
6.604	-1.91003	6.604	5.69775	6.65199	-0.884628	6.74799	0.813049
6.704	-1.90173	6.70399	5.69775	6.75199	-0.864792	6.84799	0.822572
6.804	-1.9021	6.80399	5.69824	6.852	-0.865723	6.948	0.84024
6.904	-1.90967	6.904	5.70947	6.952	-0.878387	7.048	0.848206
7.004	-1.91345	7.004	5.70947	7.05199	-0.866669	7.14799	0.848206
7.104	-1.91382	7.104	5.69775	7.15199	-0.880585	7.24799	0.867737
7.204	-1.92175	7.20399	5.69775	7.25199	-0.884476	7.34799	0.877595
7.304	-1.92908	7.30399	5.68555	7.352	-0.878387	7.448	0.883362
7.404	-1.92859	7.404	5.67432	7.452	-0.882141	7.548	0.900696
7.504	-1.92175	7.504	5.67432	7.55199	-0.880112	7.64799	0.912415
7.604	-1.93298	7.604	5.6748	7.65199	-0.874481	7.74799	0.922273
7.704	-1.93298	7.70399	5.68604	7.75199	-0.870422	7.84799	0.926332
7.804	-1.92566	7.80399	5.69775	7.852	-0.86261	7.948	0.949768
7.904	-1.9447	7.904	5.69775	7.952	-0.86261	8.048	0.953522
8.004	-1.9325	8.004	5.70947	8.05199	-0.86261	8.14799	0.957581
8.104	-1.93335	8.104	5.71729	8.15199	-0.86058	8.24799	0.974916
8.204	-1.94873	8.20399	5.71729	8.25199	-0.848862	8.34799	0.986969
8.304	-1.9447	8.30399	5.7168	8.352	-0.841202	8.448	1.0004
8.404	-1.94458	8.404	5.70557	8.452	-0.86058	8.548	1.02399
8.504	-1.9491	8.504	5.71729	8.55199	-0.86058	8.64799	1.0296
8.604	-1.96387	8.604	5.71729	8.65199	-0.870422	8.74799	1.05118
8.704	-1.95642	8.70399	5.7251	8.75199	-0.870422	8.84799	1.0632
8.804	-1.97632	8.80399	5.73651	8.852	-0.894028	8.948	1.08243
8.904	-1.97205	8.904	5.729	8.952	-0.89151	9.048	1.08649
9.004	-1.98413	9.004	5.7168	9.05199	-0.89386	9.14799	1.10977
9.104	-1.9873	9.104	5.71729	9.15199	-0.895584	9.24799	1.12164
9.204	-1.97254	9.20399	5.72461	9.25199	-0.895584	9.34799	1.11758
9.304	-1.99585	9.30399	5.71338	9.352	-0.887756	9.448	1.13336
9.404	-1.9989	9.404	5.7251	9.452	-0.887756	9.548	1.15851
9.504	-1.98816	9.504	5.73651	9.55199	-0.883865	9.64799	1.17413
9.604	-2.00366	9.604	5.729	9.65199	-0.88385	9.74799	1.18399
9.704	-1.99951	9.70399	5.73682	9.75199	-0.889954	9.84799	1.18805
9.804	-2.01501	9.80399	5.75635	9.852	-0.913391	9.948	1.19962
9.904	-2.0033	9.904	5.75635	9.952	-0.907288	10.048	1.2132
10.004	-2.01538	10.004	5.76807	10.052	-0.921204	10.148	1.20572
10.104	-2.03027	10.104	5.77539	10.152	-0.924637	10.248	1.20554
10.204	-2.02283	10.204	5.77557	10.252	-0.921204	10.348	1.21133
10.304	-2.01501	10.304	5.76807	10.352	-0.928543	10.448	1.22711
10.404	-2.01147	10.404	5.77539	10.452	-0.932922	10.548	1.23868
10.504	-2.0116	10.504	5.7876	10.552	-0.942291	10.648	1.23492
10.604	-2.03442	10.604	5.78729	10.652	-0.946365	10.748	1.23493
10.704	-2.02686	10.704	5.78711	10.752	-0.940262	10.848	1.23868
10.804	-2.03491	10.804	5.78711	10.852	-0.94635	10.948	1.24054
10.904	-2.03113	10.904	5.77557	10.952	-0.954163	11.048	1.24258
11.004	-2.04968	11.004	5.77588	11.052	-0.955734	11.148	1.26007
11.104	-2.03857	11.104	5.7876	11.152	-0.956192	11.248	1.26431
11.204	-2.04663	11.204	5.78711	11.252	-0.951981	11.348	1.27585
11.304	-2.04236	11.304	5.78339	11.352	-0.960098	11.448	1.28384
11.404	-2.04272	11.404	5.78711	11.452	-0.951981	11.548	1.27774
11.504	-2.05029	11.504	5.77588	11.552	-0.958069	11.648	1.28741
11.604	-2.05396	11.604	5.7951	11.652	-0.965881	11.748	1.29352
11.704	-2.03894	11.704	5.78711	11.752	-0.969635	11.848	1.29742
11.804	-2.06189	11.804	5.7951	11.852	-0.973862	11.948	1.29742
11.904	-2.06201	11.904	5.80664	11.952	-0.975266	12.048	1.30679
12.004	-2.06567	12.004	5.79541	12.052	-0.975723	12.148	1.33243
12.104	-2.06238	12.104	5.80664	12.152	-0.971512	12.248	1.34024
12.204	-2.07324	12.204	5.79541	12.252	-0.985428	12.348	1.34992
12.304	-2.05408	12.304	5.80292	12.352	-0.985413	12.448	1.37335
12.404	-2.04993	12.404	5.80713	12.452	-0.987137	12.548	1.38541
12.504	-2.04272	12.504	5.80664	12.552	-1.00307	12.648	1.3718
12.604	-2.05408	12.604	5.7951	12.652	-1.0126	12.748	1.3793
12.704	-2.06226	12.704	5.79883	12.752	-0.998703	12.848	1.39508
12.804	-2.06982	12.804	5.7951	12.852	-0.989319	12.948	1.38727
12.904	-2.07312	12.904	5.78711	12.952	-1.00885	13.048	1.41617
13.004	-2.0509	13.004	5.7876	13.052	-1.01057	13.148	1.43414
13.104	-2.08105	13.104	5.7951	13.152	-1.0126	13.248	1.44366
13.204	-2.07361	13.204	5.7876	13.252	-1.02432	13.348	1.45352
13.304	-2.07397	13.304	5.79932	13.352	-1.01057	13.448	1.4693
13.404	-2.0697	13.404	5.79883	13.452	-1.01666	13.548	1.48648
13.504	-2.07324	13.504	5.79541	13.552	-1.01839	13.648	1.49478
13.604	-2.0614	13.604	5.80664	13.652	-1.02823	13.748	1.4946
13.704	-2.04273	13.704	5.7951	13.752	-1.03214	13.848	1.51212
13.804	-2.05066	13.804	5.79541	13.852	-1.03011	13.948	1.53165
13.904	-2.06152	13.904	5.80713	13.952	-1.03214	14.048	1.53946
14.004	-2.05017	14.004	5.80664	14.052	-1.05574	14.148	1.57257
14.104	-2.03857	14.104	5.80713	14.152	-1.06339	14.248	1.57306
14.204	-2.04578	14.204	5.81415	14.252	-1.05527	14.348	1.57242
14.304	-2.03455	14.304	5.79541	14.352	-1.05775	14.448	1.58273
14.404	-2.03101	14.404	5.79462	14.452	-1.06308	14.548	1.58243
14.504	-2.05029	14.504	5.78711	14.552	-1.05948	14.648	1.60602
14.604	-2.04236	14.604	5.78339	14.652	-1.0712	14.748	1.60602
14.704	-2.04224	14.704	5.78711	14.752	-1.06917	14.848	1.61774
14.804	-2.03809	14.804	5.77557	14.852	-1.07901	14.948	1.60416
14.904	-2.02332	14.904	5.78711	14.952	-1.07683	15.048	1.61569
15.004	-2.04614	15.004	5.77557	15.052	-1.08089	15.148	1.6293
15.104	-2.03845	15.104	5.77539	15.152	-1.07901	15.248	1.63898
15.204	-2.04248	15.204	5.78729	15.252	-1.08464	15.348	1.65494
15.304	-2.04675	15.304	5.78711	15.352	-1.08464	15.448	1.67618
15.404	-2.06567	15.404	5.77539	15.452	-1.08699	15.548	1.69382
15.504	-2.06152	15.504	5.77557	15.552	-1.09073	15.648	1.70572
15.604	-2.0614	15.604	5.77539	15.652	-1.10245	15.748	1.70929
15.704	-2.04236	15.704	5.77557	15.752	-1.10199	15.848	1.71539
15.804	-2.04272	15.804	5.77539	15.852	-1.09261	15.948	1.71539
15.904	-2.05762	15.904	5.77557	15.952	-1.09636	16.048	1.73087
16.004	-2.05017	16.004	5.78711	16.052	-1.09682	16.148	1.75446
16.104	-2.04199	16.104	5.77509	16.152	-1.10042	16.248	1.76007
16.204	-2.04663	16.204	5.75635	16.252	-1.10417	16.348	1.79337
16.304	-2.05017	16.304	5.76758	16.352	-1.10245	16.448	1.81696
16.404	-2.06152	16.404	5.76385	16.452	-1.10808	16.548	1.84024
16.504	-2.05396	16.504	5.76758	16.552	-1.10042	16.648	1.86539
16.604	-2.06152	16.604	5.76416	16.652	-1.11026	16.748	1.88116
16.704	-2.04285	16.704	5.77557	16.752	-1.10808	16.848	1.90494
16.804	-2.05359	16.804	5.78711	16.852	-1.11214	16.948	1.92023
16.904	-2.05457	16.904	5.78729	16.952	-1.10808	17.048	1.92633
17.004	-2.05396	17.004	5.78711	17.052	-1.11417	17.148	1.93228
17.104	-2.0498	17.104	5.78711	17.152	-1.11589	17.248	1.95163
17.204	-2.05066	17.204	5.78339	17.252	-1.11823	17.348	1.96695
17.304	-2.05359	17.304	5.7876	17.352	-1.12776	17.448	1.98087
17.404	-2.06189	17.404	5.78711	17.452	-1.1237	17.548	1.99664
17.504	-2.05066	17.504	5.7951	17.552	-1.12573	17.648	2.01212
17.604	-2.06531	17.604	5.78711	17.652	-1.13167	17.748	2.01788
17.704	-2.05444	17.704	5.78339	17.752	-1.13542	17.848	2.02399
17.804	-2.0498	17.804	5.78711	17.852	-1.13542	17.948	2.04742
17.904	-2.05066	17.904	5.7951	17.952	-1.1337	18.048	2.05118
18.004	-2.0614	18.004	5.78711	18.052	-1.13933	18.148	2.07071
18.104	-2.05408	18.104	5.78711	18.152	-1.13167	18.248	2.08835
18.204	-2.06189	18.204	5.78339	18.252	-1.13948	18.348	2.09634
18.304	-2.05005	18.304	5.77539	18.352	-1.13542	18.448	2.11163
18.404	-2.05847	18.404	5.77557	18.452	-1.14151	18.548	2.12149
18.504	-2.06189	18.504	5.76807	18.552	-1.13542	18.648	2.12555
18.604	-2.06152	18.604	5.78711	18.652	-1.13542	18.748	2.1293
18.704	-2.05457	18.704	5.77588	18.752	-1.1337	18.848	2.15866
18.804	-2.06616	18.804	5.78729	18.852	-1.13933	18.948	2.15884
18.904	-2.0697	18.904	5.78711	18.952	-1.12761	19.048	2.16241
19.004	-2.08142	19.004	5.77588	19.052	-1.1337	19.148	2.18008
19.104	-2.07324	19.104	5.7876	19.152	-1.13324	19.248	2.18414
19.204	-2.07361	19.204	5.78729	19.252	-1.13776	19.348	2.18414
19.304	-2.06226	19.304	5.78711	19.352	-1.14323	19.448	2.19351
19.404	-2.08142	19.404	5.77588	19.452	-1.12933	19.548	2.20181
19.504	-2.07361	19.504	5.78711	19.552	-1.12979	19.648	2.20929
19.604	-2.06189	19.604	5.77557	19.652	-1.1237	19.748	2.23273
19.704	-2.07007	19.704	5.77588	19.752	-1.12776	19.848	2.2215
19.804	-2.07764	19.804	5.77509	19.852	-1.12979	19.948	2.22101
19.904	-2.08484	19.904	5.76807	19.952	-1.13542	20.048	2.21744
20.004	-2.08142	20.004	5.77539	20.052	-1.13948	20.148	2.22101
20.104	-2.08191	20.104	5.76416	20.152	-1.15541	20.248	2.23273
20.204	-2.09314	20.204	5.77557	20.252	-1.14105	20.348	2.26212
20.304	-2.09265	20.304	5.76807	20.352	-1.14151	20.448	2.27603
20.404	-2.08582	20.404	5.7793	20.452	-1.1651	20.548	2.29132
20.504	-2.10474	20.504	5.77588	20.552	-1.17276	20.648	2.29556
20.604	-2.10059	20.604	5.77539	20.652	-1.17464	20.748	2.29913
20.704	-2.09314	20.704	5.77588	20.752	-1.1862	20.848	2.30899
20.804	-2.08923	20.804	5.78369	20.852	-1.1862	20.948	2.32663
20.904	-2.09314	20.904	5.78339	20.952	-1.17854	21.048	2.33463
21.004	-2.09314	21.004	5.77539	21.052	-1.18839	21.148	2.33444
21.104	-2.08923	21.104	5.77557	21.152	-1.19229	21.248	2.35806
21.204	-2.10095	21.204	5.76758	21.252	-1.19792	21.348	2.36539
21.304	-2.09351	21.304	5.76416	21.352	-1.19011	21.448	2.3718
21.404	-2.08972	21.404	5.77557	21.452	-1.20198	21.548	2.39102
21.504	-2.10095	21.504	5.76758	21.552	-1.21182	21.648	2.4068
21.604	-2.11316	21.604	5.76385	21.652	-1.21745	21.748	2.40119
21.704	-2.12402	21.704	5.76758	21.752	-1.20573	21.848	2.41837
21.804	-2.10522	21.804	5.76758	21.852	-1.20573	21.948	2.43039
21.904	-2.1239	21.904	5.76385	21.952	-1.20198	22.048	2.44742
22.004	-2.10876	22.004	5.75635	22.052	-1.20573	22.148	2.46353
22.104	-2.10107	22.104	5.76758	22.152	-1.20573	22.248	2.46945
22.204	-2.11658	22.204	5.76385	22.252	-1.2001	22.348	2.49054
22.304	-2.11646	22.304	5.75635	22.352	-1.20573	22.448	2.49258
22.404	-2.12048	22.404	5.76807	22.452	-1.20573	22.548	2.51212
22.504	-2.12	22.504	5.76758	22.552	-1.19792	22.648	2.51242
22.604	-2.10144	22.604	5.76337	22.652	-1.21182	22.748	2.52789
22.704	-2.12048	22.704	5.75604	22.752	-1.21745	22.848	2.51618
22.804	-2.12048	22.804	5.75977	22.852	-1.2037	22.948	2.53165
22.904	-2.12	22.904	5.75635	22.952	-1.20792	23.048	2.53946
23.004	-2.10144	23.004	5.76758	23.052	-1.20573	23.148	2.56085
23.104	-2.12402	23.104	5.75604	23.152	-1.19026	23.248	2.58243
23.204	-2.11304	23.204	5.75635	23.252	-1.2001	23.348	2.59024
23.304	-2.12048	23.304	5.76758	23.352	-1.21355	23.448	2.59616
23.404	-2.12439	23.404	5.75604	23.452	-1.20792	23.548	2.61539
23.504	-2.11243	23.504	5.75635	23.552	-1.22932	23.648	2.62149
23.604	-2.11267	23.604	5.75635	23.652	-1.21964	23.748	2.64102
23.704	-2.11255	23.704	5.76758	23.752	-1.23698	23.848	2.63522
23.804	-2.10144	23.804	5.76385	23.852	-1.24104	23.948	2.64493
23.904	-2.12012	23.904	5.76758	23.952	-1.24683	24.048	2.64883
24.004	-2.11255	24.004	5.76758	24.052	-1.24104	24.148	2.66837
24.104	-2.10876	24.104	5.76416	24.152	-1.2448	24.248	2.68976
24.204	-2.10889	24.204	5.76385	24.252	-1.2448	24.348	2.69757
24.304	-2.11218	24.304	5.77588	24.352	-1.23698	24.448	2.71133
24.404	-2.10522	24.404	5.77539	24.452	-1.23698	24.548	2.71539
24.504	-2.10107	24.504	5.77557	24.552	-1.23698	24.648	2.72101
24.604	-2.11218	24.604	5.76807	24.652	-1.23323	24.748	2.71744
24.704	-2.10535	24.704	5.77539	24.752	-1.23293	24.848	2.72476
24.804	-2.10486	24.804	5.76416	24.852	-1.21745	24.948	2.73883
24.904	-2.11218	24.904	5.77557	24.952	-1.22762	25.048	2.74445
25.004	-2.10144	25.004	5.76807	25.052	-1.22917	25.148	2.7504
25.104	-2.10522	25.104	5.76758	25.152	-1.23526	25.248	2.76212
25.204	-2.12048	25.204	5.76416	25.252	-1.22308	25.348	2.75226
25.304	-2.12	25.304	5.77557	25.352	-1.22932	25.448	2.76398
25.404	-2.12061	25.404	5.76807	25.452	-1.22745	25.548	2.76773
25.504	-2.10486	25.504	5.77979	25.552	-1.23714	25.648	2.78165
25.604	-2.11218	25.604	5.7793	25.652	-1.23917	25.748	2.80118
25.704	-2.09314	25.704	5.77588	25.752	-1.2509	25.848	2.81461
25.804	-2.09314	25.804	5.77588	25.852	-1.23871	25.948	2.8168
25.904	-2.09363	25.904	5.78711	25.952	-1.23543	26.048	2.84195
26.004	-2.10083	26.004	5.78369	26.052	-1.25652	26.148	2.84616
26.104	-2.08923	26.104	5.7951	26.152	-1.24683	26.248	2.85806
26.204	-2.08972	26.204	5.78711	26.252	-1.24667	26.348	2.8732
26.304	-2.10107	26.304	5.78369	26.352	-1.23917	26.448	2.88898
26.404	-2.10486	26.404	5.78339	26.452	-1.24106	26.548	2.89883
26.504	-2.11694	26.504	5.77588	26.552	-1.23917	26.648	2.91055
26.604	-2.11218	26.604	5.78711	26.652	-1.2448	26.748	2.92023
26.704	-2.10876	26.704	5.77588	26.752	-1.2448	26.848	2.92789
26.804	-2.10059	26.804	5.7876	26.852	-1.23308	26.948	2.94586
26.904	-2.09314	26.904	5.7951	26.952	-1.23308	27.048	2.96304
27.004	-2.09314	27.004	5.7876	27.052	-1.24307	27.148	2.98273
27.104	-2.10474	27.104	5.79932	27.152	-1.22932	27.248	2.98087
27.204	-2.08936	27.204	5.80664	27.252	-1.2448	27.348	3.00601
27.304	-2.09314	27.304	5.79541	27.352	-1.25496	27.448	3.00836
27.404	-2.08569	27.404	5.79462	27.452	-1.27042	27.548	3.00601
27.504	-2.10095	27.504	5.7876	27.552	-1.27229	27.648	3.02554
27.604	-2.08923	27.604	5.7876	27.652	-1.27199	27.748	3.03946
27.704	-2.10095	27.704	5.79541	27.752	-1.2626	27.848	3.06461
27.804	-2.10046	27.804	5.80713	27.852	-1.27231	27.948	3.07852
27.904	-2.078	27.904	5.81445	27.952	-1.27605	28.048	3.09976
28.004	-2.10059	28.004	5.81494	28.052	-1.28011	28.148	3.10773
28.104	-2.09314	28.104	5.81464	28.152	-1.28589	28.248	3.13492
28.204	-2.09314	28.204	5.81885	28.252	-1.28777	28.348	3.14508
28.304	-2.10522	28.304	5.82617	28.352	-1.28604	28.448	3.15836
28.404	-2.10095	28.404	5.81494	28.452	-1.28964	28.548	3.1857
28.504	-2.11218	28.504	5.82666	28.552	-1.29385	28.648	3.20148
28.604	-2.10059	28.604	5.83417	28.652	-1.2934	28.748	3.22305
28.704	-2.09363	28.704	5.82666	28.752	-1.27605	28.848	3.23087
28.804	-2.10486	28.804	5.83789	28.852	-1.27605	28.948	3.24429
28.904	-2.10474	28.904	5.82666	28.952	-1.27042	29.048	3.26382
29.004	-2.09753	29.004	5.83447	29.052	-1.27402	29.148	3.28336
29.104	-2.12012	29.104	5.83447	29.152	-1.26636	29.248	3.3071
29.204	-2.10523	29.204	5.84589	29.252	-1.27605	29.348	3.3129
29.304	-2.11218	29.304	5.83789	29.352	-1.28011	29.448	3.32632
29.404	-2.10925	29.404	5.83447	29.452	-1.27777	29.548	3.34976
29.504	-2.13184	29.504	5.84619	29.552	-1.26651	29.648	3.37149
29.604	-2.1239	29.604	5.8457	29.652	-1.26027	29.748	3.35602
29.704	-2.11267	29.704	5.84589	29.752	-1.26668	29.848	3.35757
29.804	-2.11316	29.804	5.84619	29.852	-1.27605	29.948	3.3793
29.904	-2.12402	29.904	5.8457	29.952	-1.28214	30.048	3.39273
30.004	-2.11694	30.004	5.84619	30.052	-1.28777	30.148	3.38898
30.104	-2.13611	30.104	5.8537	30.152	-1.29184	30.248	3.41617
30.204	-2.1239	30.204	5.85791	30.252	-1.28386	30.348	3.43008
30.304	-2.11267	30.304	5.86523	30.352	-1.28386	30.448	3.4357
30.404	-2.11316	30.404	5.86572	30.452	-1.29558	30.548	3.46304
30.504	-2.13208	30.504	5.86572	30.552	-1.30167	30.648	3.48257
30.604	-2.12048	30.604	5.86572	30.652	-1.2934	30.748	3.49649
30.704	-2.12012	30.704	5.87744	30.752	-1.28214	30.848	3.50241
30.804	-2.11267	30.804	5.87714	30.852	-1.29182	30.948	3.50601
30.904	-2.11218	30.904	5.87744	30.952	-1.28777	31.048	3.51993
31.004	-2.1084	31.004	5.87695	31.052	-1.29385	31.148	3.52399
31.104	-2.10144	31.104	5.87714	31.152	-1.29355	31.248	3.53336
31.204	-2.11267	31.204	5.86963	31.252	-1.29167	31.348	3.53946
31.304	-2.10486	31.304	5.87695	31.352	-1.29776	31.448	3.55289
31.404	-2.11218	31.404	5.86572	31.452	-1.29167	31.548	3.55289
31.504	-2.10095	31.504	5.87744	31.552	-1.28761	31.648	3.56696
31.604	-2.10095	31.604	5.87695	31.652	-1.28011	31.748	3.56085
31.704	-2.10095	31.704	5.86542	31.752	-1.28995	31.848	3.57632
31.804	-2.10059	31.804	5.85791	31.852	-1.29558	31.948	3.57681
31.904	-2.09351	31.904	5.86523	31.952	-1.29558	32.048	3.58038
32.004	-2.11267	32.004	5.86542	32.052	-1.29355	32.148	3.60147
32.104	-2.10486	32.104	5.85791	32.152	-1.28604	32.248	3.61588
32.204	-2.10132	32.204	5.86523	32.252	-1.29167	32.348	3.6232
32.304	-2.10876	32.304	5.854	32.352	-1.28386	32.448	3.63116
32.404	-2.12012	32.404	5.86542	32.452	-1.28589	32.548	3.64664
32.504	-2.11267	32.504	5.85791	32.552	-1.29182	32.648	3.66055
32.604	-2.11267	32.604	5.86914	32.652	-1.29558	32.748	3.67398
32.704	-2.11267	32.704	5.86572	32.752	-1.29558	32.848	3.6857
32.804	-2.11218	32.804	5.86572	32.852	-1.29965	32.948	3.70523
32.904	-2.10095	32.904	5.86572	32.952	-1.30339	33.048	3.71725
33.004	-2.08923	33.004	5.87714	33.052	-1.29558	33.148	3.72305
33.104	-2.10095	33.104	5.86914	33.152	-1.29761	33.248	3.72525
33.204	-2.09326	33.204	5.86523	33.252	-1.29948	33.348	3.72101
33.304	-2.08533	33.304	5.86542	33.352	-1.28777	33.448	3.74429
33.404	-2.08533	33.404	5.85791	33.452	-1.27386	33.548	3.73868
33.504	-2.09351	33.504	5.85742	33.552	-1.26823	33.648	3.7446
33.604	-2.10095	33.604	5.8537	33.652	-1.27229	33.748	3.77945
33.704	-2.08923	33.704	5.84619	33.752	-1.28214	33.848	3.77603
33.804	-2.09265	33.804	5.85742	33.852	-1.28168	33.948	3.78726
33.904	-2.08191	33.904	5.84619	33.952	-1.27605	34.048	3.7796
34.004	-2.09351	34.004	5.8537	34.052	-1.26433	34.148	3.78946
34.104	-2.1084	34.104	5.85742	34.152	-1.25652	34.248	3.78384
34.204	-2.10144	34.204	5.85742	34.252	-1.2626	34.348	3.78366
34.304	-2.11267	34.304	5.8537	34.352	-1.26823	34.448	3.78946
34.404	-2.11218	34.404	5.84619	34.452	-1.27042	34.548	3.79352
34.504	-2.11267	34.504	5.85712	34.552	-1.27402	34.648	3.80899
34.604	-2.11267	34.604	5.8457	34.652	-1.27214	34.748	3.80289
34.704	-2.10486	34.704	5.83447	34.752	-1.26636	34.848	3.82883
34.804	-2.11218	34.804	5.84589	34.852	-1.27229	34.948	3.83243
34.904	-2.10144	34.904	5.83789	34.952	-1.27605	35.048	3.84586
35.004	-2.10095	35.004	5.83447	35.052	-1.27605	35.148	3.85788
35.104	-2.11218	35.104	5.84589	35.152	-1.26433	35.248	3.86588
35.204	-2.09314	35.204	5.83789	35.252	-1.27229	35.348	3.8732
35.304	-2.10095	35.304	5.83838	35.352	-1.27605	35.448	3.87775
35.404	-2.10095	35.404	5.8454	35.452	-1.27808	35.548	3.87164
35.504	-2.10144	35.504	5.82617	35.552	-1.27386	35.648	3.88898
35.604	-2.12	35.604	5.83417	35.652	-1.26433	35.748	3.88165
35.704	-2.11279	35.704	5.82617	35.752	-1.26027	35.848	3.88492
35.804	-2.11658	35.804	5.82666	35.852	-1.25652	35.948	3.88898
35.904	-2.11694	35.904	5.83417	35.952	-1.2448	36.048	3.91055
36.004	-2.1239	36.004	5.83789	36.052	-1.25652	36.148	3.92023
36.104	-2.10876	36.104	5.82635	36.152	-1.25276	36.248	3.9418
36.204	-2.1084	36.204	5.82666	36.252	-1.25043	36.348	3.94962
36.304	-2.09363	36.304	5.83789	36.352	-1.2448	36.448	3.97476
36.404	-2.10474	36.404	5.82666	36.452	-1.24683	36.548	3.98508
36.504	-2.11267	36.504	5.8454	36.552	-1.25276	36.648	3.98477
36.604	-2.10107	36.604	5.83789	36.652	-1.2587	36.748	3.98883
36.704	-2.11267	36.704	5.83417	36.752	-1.25824	36.848	4.0004
36.804	-2.11694	36.804	5.83789	36.852	-1.24855	36.948	4.01007
36.904	-2.11267	36.904	5.82635	36.952	-1.25276	37.048	4.01617
37.004	-2.12097	37.004	5.82617	37.052	-1.25652	37.148	4.03165
37.104	-2.14429	37.104	5.82666	37.152	-1.25652	37.248	4.04727
37.204	-2.14343	37.204	5.82617	37.252	-1.24074	37.348	4.07101
37.304	-2.12048	37.304	5.82245	37.352	-1.23495	37.448	4.07071
37.404	-2.12842	37.404	5.82617	37.452	-1.2448	37.548	4.07477
37.504	-2.12085	37.504	5.83417	37.552	-1.23901	37.648	4.07852
37.604	-2.14001	37.604	5.82617	37.652	-1.2348	37.748	4.10773
37.704	-2.13269	37.704	5.83417	37.752	-1.21745	37.848	4.10602
37.804	-2.14343	37.804	5.82617	37.852	-1.22932	37.948	4.12335
37.904	-2.14355	37.904	5.82635	37.952	-1.22902	38.048	4.12759
38.004	-2.1322	38.004	5.81836	38.052	-1.21745	38.148	4.13492
38.104	-2.13208	38.104	5.80713	38.152	-1.20573	38.248	4.16055
38.204	-2.12097	38.204	5.81445	38.252	-1.21745	38.348	4.16241
38.304	-2.1322	38.304	5.80322	38.352	-1.19965	38.448	4.17023
38.404	-2.13184	38.404	5.81464	38.452	-1.18996	38.548	4.18008
38.504	-2.13257	38.504	5.81885	38.552	-1.17839	38.648	4.17633
38.604	-2.13171	38.604	5.82587	38.652	-1.1862	38.748	4.18008
38.704	-2.12097	38.704	5.80664	38.752	-1.17245	38.848	4.20523
38.804	-2.1322	38.804	5.80713	38.852	-1.17261	38.948	4.2132
38.904	-2.13184	38.904	5.81464	38.952	-1.16667	39.048	4.22476
39.004	-2.11658	39.004	5.81885	39.052	-1.17636	39.148	4.24429
39.104	-2.12476	39.104	5.81885	39.152	-1.15871	39.248	4.2504
39.204	-2.14392	39.204	5.81836	39.252	-1.16104	39.348	4.26007
39.304	-2.13171	39.304	5.81494	39.352	-1.17276	39.448	4.28726
39.404	-2.12842	39.404	5.81494	39.452	-1.17636	39.548	4.29523
39.504	-2.1322	39.504	5.82635	39.552	-1.17448	39.648	4.29947
39.604	-2.12427	39.604	5.82617	39.652	-1.17651	39.748	4.28726
39.704	-2.1322	39.704	5.81494	39.752	-1.17839	39.848	4.30118
39.804	-2.12048	39.804	5.82617	39.852	-1.17636	39.948	4.31461
39.904	-2.12061	39.904	5.81494	39.952	-1.18057	40.048	4.32477
40.004	-2.12439	40.004	5.82635	40.052	-1.18214	40.148	4.31461
40.104	-2.1239	40.104	5.82666	40.152	-1.17464	40.248	4.33414
40.204	-2.10523	40.204	5.82666	40.252	-1.1862	40.348	4.35367
40.304	-2.11316	40.304	5.83838	40.352	-1.17448	40.448	4.35587
40.404	-2.12048	40.404	5.8457	40.452	-1.18057	40.548	4.35773
40.504	-2.12012	40.504	5.83417	40.552	-1.19792	40.648	4.3732
40.604	-2.12439	40.604	5.82666	40.652	-1.19183	40.748	4.37711
40.704	-2.10486	40.704	5.82666	40.752	-1.17448	40.848	4.39273
40.804	-2.11646	40.804	5.83838	40.852	-1.18057	40.948	4.39664
40.904	-2.11267	40.904	5.83838	40.952	-1.17636	41.048	4.41837
41.004	-2.10144	41.004	5.8457	41.052	-1.18214	41.148	4.42398
41.104	-2.11267	41.104	5.83447	41.152	-1.18448	41.248	4.43976
41.204	-2.11267	41.204	5.84589	41.252	-1.20198	41.348	4.45523
41.304	-2.11218	41.304	5.83838	41.352	-1.18011	41.448	4.4632
41.404	-2.08972	41.404	5.84619	41.452	-1.17448	41.548	4.46695
41.504	-2.10876	41.504	5.84619	41.552	-1.17651	41.648	4.47305
41.604	-2.11267	41.604	5.85742	41.652	-1.17839	41.748	4.46915
41.704	-2.11267	41.704	5.84619	41.752	-1.16855	41.848	4.47696
41.804	-2.11218	41.804	5.8457	41.852	-1.16667	41.948	4.48663
41.904	-2.08972	41.904	5.83417	41.952	-1.15495	42.048	4.51382
42.004	-2.11267	42.004	5.82666	42.052	-1.15698	42.148	4.53336
42.104	-2.11304	42.104	5.83838	42.152	-1.15886	42.248	4.54507
42.204	-2.1123	42.204	5.83838	42.252	-1.16292	42.348	4.56461
42.304	-2.11267	42.304	5.84619	42.352	-1.15277	42.448	4.57867
42.404	-2.11267	42.404	5.8457	42.452	-1.16713	42.548	4.58804
42.504	-2.10046	42.504	5.83447	42.552	-1.17839	42.648	4.60757
42.604	-2.08923	42.604	5.84619	42.652	-1.17276	42.748	4.61914
42.704	-2.10095	42.704	5.854	42.752	-1.17839	42.848	4.64288
42.804	-2.10144	42.804	5.854	42.852	-1.18245	42.948	4.65445
42.904	-2.1123	42.904	5.86572	42.952	-1.19026	43.048	4.67023
43.004	-2.10437	43.004	5.86542	43.052	-1.18996	43.148	4.67789
43.104	-2.08142	43.104	5.85791	43.152	-1.17839	43.248	4.6857
43.204	-2.08142	43.204	5.86572	43.252	-1.17839	43.348	4.70352
43.304	-2.09314	43.304	5.86572	43.352	-1.1862	43.448	4.71915
43.404	-2.08142	43.404	5.87695	43.452	-1.1862	43.548	4.71695
43.504	-2.08142	43.504	5.87744	43.552	-1.18463	43.648	4.73273
43.604	-2.08142	43.604	5.88495	43.652	-1.19402	43.748	4.73273
43.704	-2.08142	43.704	5.87744	43.752	-1.19402	43.848	4.74258
43.804	-2.09314	43.804	5.87695	43.852	-1.19229	43.948	4.76007
43.904	-2.09314	43.904	5.87714	43.952	-1.2137	44.048	4.77164
44.004	-2.09265	44.004	5.86963	44.052	-1.22354	44.148	4.77383
44.104	-2.07751	44.104	5.87695	44.152	-1.22917	44.248	4.78726
44.204	-2.078	44.204	5.86572	44.252	-1.22151	44.348	4.79898
44.304	-2.08923	44.304	5.86572	44.352	-1.23917	44.448	4.8129
44.404	-2.08887	44.404	5.86523	44.452	-1.23871	44.548	4.81851
44.504	-2.08533	44.504	5.86572	44.552	-1.25089	44.648	4.81085
44.604	-2.08533	44.604	5.86542	44.652	-1.25652	44.748	4.82632
44.704	-2.08569	44.704	5.85791	44.752	-1.26057	44.848	4.83243
44.804	-2.09314	44.804	5.85791	44.852	-1.26433	44.948	4.84024
44.904	-2.09314	44.904	5.85742	44.952	-1.26433	45.048	4.8382
45.004	-2.09363	45.004	5.8537	45.052	-1.26433	45.148	4.84586
45.104	-2.10437	45.104	5.84619	45.152	-1.25854	45.248	4.85977
45.204	-2.09351	45.204	5.84619	45.252	-1.27214	45.348	4.85367
45.304	-2.10095	45.304	5.84619	45.352	-1.25433	45.448	4.86945
45.404	-2.10059	45.404	5.85791	45.452	-1.25652	45.548	4.87149
45.504	-2.09314	45.504	5.85742	45.552	-1.25652	45.648	4.88492
45.604	-2.09314	45.604	5.84619	45.652	-1.26057	45.748	4.9007
45.704	-2.09314	45.704	5.8537	45.752	-1.24652	45.848	4.91617
45.804	-2.08142	45.804	5.85791	45.852	-1.24698	45.948	4.93008
45.904	-2.09265	45.904	5.85742	45.952	-1.24074	46.048	4.94351
46.004	-2.08191	46.004	5.84619	46.052	-1.25276	46.148	4.93976
46.104	-2.08533	46.104	5.8576	46.152	-1.25652	46.248	4.94962
46.204	-2.09314	46.204	5.84961	46.252	-1.25089	46.348	4.97867
46.304	-2.08142	46.304	5.84619	46.352	-1.26433	46.448	4.98648
46.404	-2.09314	46.404	5.84619	46.452	-1.26433	46.548	5.00821
46.504	-2.09314	46.504	5.84619	46.552	-1.27229	46.648	5.00821
46.604	-2.08191	46.604	5.8457	46.652	-1.27605	46.748	5.00616
46.704	-2.10046	46.704	5.84619	46.752	-1.27199	46.848	5.02179
46.804	-2.08142	46.804	5.84589	46.852	-1.26433	46.948	5.03726
46.904	-2.09277	46.904	5.83838	46.952	-1.28214	47.048	5.05118
47.004	-2.09351	47.004	5.8457	47.052	-1.28777	47.148	5.03946
47.104	-2.08923	47.104	5.83447	47.152	-1.28964	47.248	5.04913
47.204	-2.09314	47.204	5.83417	47.252	-1.28386	47.348	5.05679
47.304	-2.09363	47.304	5.83838	47.352	-1.30167	47.448	5.07632
47.404	-2.10437	47.404	5.83838	47.452	-1.3073	47.548	5.08414
47.504	-2.09314	47.504	5.84619	47.552	-1.30354	47.648	5.10757
47.604	-2.09363	47.604	5.84619	47.652	-1.30933	47.748	5.10977
47.704	-2.10437	47.704	5.85742	47.752	-1.31293	47.848	5.11945
47.804	-2.09351	47.804	5.84619	47.852	-1.3073	47.948	5.11539
47.904	-2.10059	47.904	5.84619	47.952	-1.32307	48.048	5.12149
48.004	-2.08191	48.004	5.84619	48.052	-1.31511	48.148	5.1232
48.104	-2.09351	48.104	5.84619	48.152	-1.32292	48.248	5.14664
48.204	-2.10437	48.204	5.84619	48.252	-1.32495	48.348	5.16617
48.304	-2.09314	48.304	5.84619	48.352	-1.32683	48.448	5.17804
48.404	-2.08972	48.404	5.84589	48.452	-1.3248	48.548	5.17789
48.504	-2.10095	48.504	5.84619	48.552	-1.3212	48.648	5.19366
48.604	-2.11267	48.604	5.84619	48.652	-1.32683	48.748	5.19742
48.704	-2.10095	48.704	5.85791	48.752	-1.3387	48.848	5.20914
48.804	-2.10095	48.804	5.85791	48.852	-1.34245	48.948	5.21744
48.904	-2.10095	48.904	5.85742	48.952	-1.33839	49.048	5.23257
49.004	-2.10095	49.004	5.84619	49.052	-1.33464	49.148	5.23868
49.104	-2.11267	49.104	5.84619	49.152	-1.34073	49.248	5.25211
49.204	-2.11267	49.204	5.86572	49.252	-1.34636	49.348	5.26382
49.304	-2.11267	49.304	5.86572	49.352	-1.34433	49.448	5.28946
49.404	-2.11267	49.404	5.86523	49.452	-1.34245	49.548	5.3085
49.504	-2.11267	49.504	5.85449	49.552	-1.34839	49.648	5.31866
49.604	-2.11267	49.604	5.87744	49.652	-1.35027	49.748	5.34586
49.704	-2.11267	49.704	5.88525	49.752	-1.35605	49.848	5.35977
49.804	-2.10095	49.804	5.88477	49.852	-1.35417	49.948	5.3732
49.904	-2.1123	49.904	5.87354	49.952	-1.35417	50.048	5.38492
50.004	-2.11304	50.004	5.88525	50.052	-1.33839	50.148	5.39508
50.104	-2.12	50.104	5.88495	50.152	-1.34073	50.248	5.38898
50.204	-2.10889	50.204	5.88525	50.252	-1.34636	50.348	5.40445
50.304	-2.11694	50.304	5.89697	50.352	-1.34636	50.448	5.41617
50.404	-2.11267	50.404	5.89697	50.452	-1.35027	50.548	5.4418
50.504	-2.12097	50.504	5.89697	50.552	-1.35432	50.648	5.44366
50.604	-2.13171	50.604	5.90869	50.652	-1.35199	50.748	5.44742
50.704	-2.11267	50.704	5.9165	50.752	-1.36026	50.848	5.46915
50.804	-2.12012	50.804	5.9165	50.852	-1.35011	50.948	5.46915
50.904	-2.11255	50.904	5.91602	50.952	-1.35042	51.048	5.49429
51.004	-2.09705	51.004	5.90479	51.052	-1.37198	51.148	5.49054
51.104	-2.10925	51.104	5.90448	51.152	-1.37152	51.248	5.50601
51.204	-2.12012	51.204	5.89697	51.252	-1.35417	51.348	5.52554
51.304	-2.11658	51.304	5.9165	51.352	-1.36433	51.448	5.53351
51.404	-2.11658	51.404	5.9165	51.452	-1.36964	51.548	5.53775
51.504	-2.11609	51.504	5.91602	51.552	-1.36589	51.648	5.53336
51.604	-2.09363	51.604	5.9165	51.652	-1.37198	51.748	5.55679
51.704	-2.11304	51.704	5.9165	51.752	-1.37761	51.848	5.56461
51.804	-2.12048	51.804	5.9165	51.852	-1.37558	51.948	5.57852
51.904	-2.12	51.904	5.92432	51.952	-1.36198	52.048	5.56866
52.004	-2.10144	52.004	5.92432	52.052	-1.36807	52.148	5.57632
52.104	-2.1123	52.104	5.93604	52.152	-1.3737	52.248	5.59586
52.204	-2.10486	52.204	5.93604	52.252	-1.3737	52.348	5.60367
52.304	-2.10522	52.304	5.94385	52.352	-1.37761	52.448	5.60367
52.404	-2.12	52.404	5.94385	52.452	-1.3837	52.548	5.6232
52.504	-2.10876	52.504	5.94385	52.552	-1.38933	52.648	5.64664
52.604	-2.10889	52.604	5.94385	52.652	-1.38933	52.748	5.6507
52.704	-2.11267	52.704	5.94354	52.752	-1.39339	52.848	5.66617
52.804	-2.12439	52.804	5.94775	52.852	-1.39105	52.948	5.67789
52.904	-2.11609	52.904	5.94775	52.952	-1.39151	53.048	5.69742
53.004	-2.10486	53.004	5.94775	53.052	-1.38542	53.148	5.71133
53.104	-2.1123	53.104	5.95898	53.152	-1.38542	53.248	5.72476
53.204	-2.11658	53.204	5.94775	53.252	-1.38542	53.348	5.73087
53.304	-2.11218	53.304	5.95557	53.352	-1.38918	53.448	5.73257
53.404	-2.10095	53.404	5.95557	53.452	-1.39354	53.548	5.75601
53.504	-2.11267	53.504	5.95557	53.552	-1.40105	53.648	5.76773
53.604	-2.11267	53.604	5.95557	53.652	-1.40871	53.748	5.76804
53.704	-2.11267	53.704	5.95526	53.752	-1.40729	53.848	5.77164
53.804	-2.12439	53.804	5.95947	53.852	-1.41667	53.948	5.78726
53.904	-2.11267	53.904	5.95947	53.952	-1.41261	54.048	5.79337
54.004	-2.11267	54.004	5.95947	54.052	-1.39714	54.148	5.79507
54.104	-2.11267	54.104	5.96729	54.152	-1.40323	54.248	5.80679
54.204	-2.12048	54.204	5.96729	54.252	-1.41292	54.348	5.82632
54.304	-2.12048	54.304	5.979	54.352	-1.41667	54.448	5.83804
54.404	-2.11218	54.404	5.979	54.452	-1.40886	54.548	5.85147
54.504	-2.11267	54.504	5.98682	54.552	-1.42058	54.648	5.86368
54.604	-2.11267	54.604	5.98633	54.652	-1.41855	54.748	5.86539
54.704	-2.11267	54.704	5.98682	54.752	-1.41667	54.848	5.88882
54.804	-2.10095	54.804	5.98682	54.852	-1.42448	54.948	5.89664
54.904	-2.10925	54.904	5.98682	54.952	-1.41885	55.048	5.92398
55.004	-2.11267	55.004	5.98682	55.052	-1.42448	55.148	5.9357
55.104	-2.12439	55.104	5.98682	55.152	-1.42448	55.248	5.93399
55.204	-2.12439	55.204	5.98682	55.252	-1.41682	55.348	5.95523
55.304	-2.12488	55.304	5.98682	55.352	-1.4323	55.448	5.96304
55.404	-2.1239	55.404	5.98682	55.452	-1.4323	55.548	5.9632
55.504	-2.11267	55.504	5.98682	55.552	-1.43057	55.648	5.96695
55.604	-2.11304	55.604	5.98682	55.652	-1.4362	55.748	5.97867
55.704	-2.1283	55.704	5.98682	55.752	-1.4362	55.848	5.99039
55.804	-2.1283	55.804	5.98682	55.852	-1.42854	55.948	6.00601
55.904	-2.1283	55.904	5.99463	55.952	-1.42824	56.048	6.01212
56.004	-2.12793	56.004	5.99463	56.052	-1.4323	56.148	6.01382
56.104	-2.11267	56.104	6.00635	56.152	-1.43839	56.248	6.03336
56.204	-2.12439	56.204	6.00635	56.252	-1.4362	56.348	6.04507
56.304	-2.12354	56.304	6.00635	56.352	-1.44792	56.448	6.05289
56.404	-2.10522	56.404	6.01807	56.452	-1.44792	56.548	6.05899
56.504	-2.11267	56.504	6.02539	56.552	-1.44792	56.648	6.07242
56.604	-2.12439	56.604	6.01416	56.652	-1.44183	56.748	6.08414
56.704	-2.11267	56.704	6.01416	56.752	-1.4501	56.848	6.08633
56.804	-2.1123	56.804	6.01416	56.852	-1.45573	56.948	6.09195
56.904	-2.11267	56.904	6.01416	56.952	-1.47151	57.048	6.10773
57.004	-2.10535	57.004	6.02557	57.052	-1.46355	57.148	6.11148
57.104	-2.12781	57.104	6.01807	57.152	-1.46355	57.248	6.13492
57.204	-2.10486	57.204	6.02588	57.252	-1.46355	57.348	6.1582
57.304	-2.10522	57.304	6.02618	57.352	-1.46558	57.448	6.15851
57.404	-2.11999	57.404	6.03339	57.452	-1.47151	57.548	6.18179
57.504	-2.09705	57.504	6.0376	57.552	-1.46745	57.648	6.19351
57.604	-2.1084	57.604	6.0376	57.652	-1.46745	57.748	6.21539
57.704	-2.10095	57.704	6.03711	57.752	-1.47527	57.848	6.22476
57.804	-2.09314	57.804	6.02588	57.852	-1.47121	57.948	6.24429
57.904	-2.09314	57.904	6.02588	57.952	-1.47151	58.048	6.26382
58.004	-2.10046	58.004	6.03369	58.052	-1.47917	58.148	6.29507
58.104	-2.07752	58.104	6.03369	58.152	-1.47354	58.248	6.29727
58.204	-2.08972	58.204	6.04541	58.252	-1.4809	58.348	6.31461
58.304	-2.09277	58.304	6.04541	58.352	-1.47527	58.448	6.32663
58.404	-2.07361	58.404	6.0451	58.452	-1.47932	58.548	6.32462
58.504	-2.08142	58.504	6.03711	58.552	-1.48308	58.648	6.34586
58.604	-2.08533	58.604	6.02637	58.652	-1.48135	58.748	6.34024
58.704	-2.07361	58.704	6.03711	58.752	-1.48293	58.848	6.34195
58.804	-2.07312	58.804	6.02588	58.852	-1.49307	58.948	6.36163
58.904	-2.06226	58.904	6.02588	58.952	-1.49261	59.048	6.36539
59.004	-2.05798	59.004	6.02588	59.052	-1.49104	59.148	6.3793
59.104	-2.06189	59.104	6.02588	59.152	-1.4948	59.248	6.39664
59.204	-2.06201	59.204	6.02588	59.252	-1.50089	59.348	6.39288
59.304	-2.06189	59.304	6.02557	59.352	-1.51057	59.448	6.4007
59.404	-2.0614	59.404	6.01807	59.452	-1.51433	59.548	6.42007
59.504	-2.04236	59.504	6.01807	59.552	-1.51433	59.648	6.42227
59.604	-2.05371	59.604	6.01758	59.652	-1.50652	59.748	6.41837
59.704	-2.04626	59.704	6.00635	59.752	-1.51418	59.848	6.4357
59.804	-2.04187	59.804	6.00635	59.852	-1.51042	59.948	6.44586
59.904	-2.03101	59.904	5.99463	59.952	-1.52229	60.048	6.4379
60.004	-2.03064	60.004	5.98682	60.052	-1.52042	60.148	6.43976
60.104	-2.04236	60.104	5.98682	60.152	-1.52605	60.248	6.44962
60.204	-2.03015	60.204	5.98682	60.252	-1.50824	60.348	6.45523
60.304	-2.01941	60.304	5.98682	60.352	-1.51276	60.448	6.47476
60.404	-2.03809	60.404	5.98682	60.452	-1.53386	60.548	6.48273
60.504	-2.03064	60.504	5.9751	60.552	-1.52605	60.648	6.48087
60.604	-2.03406	60.604	5.9751	60.652	-1.53386	60.748	6.49429
60.704	-2.01904	60.704	5.9751	60.752	-1.53995	60.848	6.51382
60.804	-2.02283	60.804	5.9751	60.852	-1.53386	60.948	6.51617
60.904	-2.01453	60.904	5.96729	60.952	-1.53386	61.048	6.51382
61.004	-2.01501	61.004	5.95557	61.052	-1.54385	61.148	6.51993
61.104	-2.01111	61.104	5.95557	61.152	-1.5434	61.248	6.51788
61.204	-2.01502	61.204	5.94775	61.252	-1.54964	61.348	6.52554
61.304	-2.01501	61.304	5.94775	61.352	-1.54933	61.448	6.55679
61.404	-2.00281	61.404	5.93604	61.452	-1.53995	61.548	6.57071
61.504	-1.99207	61.504	5.93604	61.552	-1.55121	61.648	6.58414
61.604	-2.0033	61.604	5.92432	61.652	-1.53777	61.748	6.59586
61.704	-2.0033	61.704	5.9165	61.752	-1.54964	61.848	6.621
61.804	-2.0033	61.804	5.90527	61.852	-1.54933	61.948	6.63116
61.904	-2.0033	61.904	5.90869	61.952	-1.55167	62.048	6.64477
62.004	-2.0033	62.004	5.89728	62.052	-1.54948	62.148	6.66226
62.104	-2.00366	62.104	5.90479	62.152	-1.55917	62.248	6.67804
62.204	-1.9989	62.204	5.88574	62.252	-1.56339	62.348	6.68008
62.304	-1.99951	62.304	5.88916	62.352	-1.5573	62.448	6.68195
62.404	-1.99158	62.404	5.87744	62.452	-1.55948	62.548	6.70117
62.504	-1.995	62.504	5.86603	62.552	-1.55121	62.648	6.69962
62.604	-1.99158	62.604	5.86572	62.652	-1.5573	62.748	6.70319
62.704	-2.00293	62.704	5.85449	62.752	-1.54558	62.848	6.71915
62.804	-1.98328	62.804	5.85791	62.852	-1.55339	62.948	6.7207
62.904	-1.97253	62.904	5.85822	62.952	-1.56511	63.048	6.72882
63.004	-1.98376	63.004	5.85449	63.052	-1.55324	63.148	6.7482
63.104	-1.98413	63.104	5.85791	63.152	-1.56136	63.248	6.75226
63.204	-1.97949	63.204	5.84619	63.252	-1.58292	63.348	6.7504
63.304	-1.97205	63.304	5.84619	63.352	-1.57683	63.448	6.76382
63.404	-1.98328	63.404	5.83887	63.452	-1.5748	63.548	6.77554
63.504	-1.97205	63.504	5.82697	63.552	-1.57901	63.648	6.79507
63.604	-1.97205	63.604	5.83447	63.652	-1.59073	63.748	6.80899
63.704	-1.97205	63.704	5.82666	63.752	-1.60808	63.848	6.81866
63.804	-1.9834	63.804	5.81494	63.852	-1.60808	63.948	6.83414
63.904	-1.9646	63.904	5.80762	63.952	-1.60027	64.048	6.84961
64.004	-1.98376	64.004	5.80743	64.052	-1.60199	64.148	6.86945
64.104	-1.97986	64.104	5.81494	64.152	-1.59073	64.248	6.86758
64.204	-1.97986	64.204	5.80713	64.252	-1.59636	64.348	6.88678
64.304	-1.96814	64.304	5.7959	64.352	-1.60042	64.448	6.89102
64.404	-1.98023	64.404	5.80713	64.452	-1.60417	64.548	6.89102
64.504	-1.9873	64.504	5.79541	64.552	-1.61183	64.648	6.89664
64.604	-1.97253	64.604	5.7879	64.652	-1.61417	64.748	6.91788
64.704	-1.98376	64.704	5.78418	64.752	-1.61371	64.848	6.92447
64.804	-1.99548	64.804	5.78711	64.852	-1.61589	64.948	6.93365
64.904	-1.99536	64.904	5.77637	64.952	-1.61995	65.048	6.94961
65.004	-1.97986	65.004	5.77588	65.052	-1.6237	65.148	6.95523
65.104	-1.97253	65.104	5.77588	65.152	-1.6237	65.248	6.98038
65.204	-1.99158	65.204	5.75714	65.252	-1.63542	65.348	6.9982
65.304	-1.99121	65.304	5.77637	65.352	-1.63948	65.448	7.00836
65.404	-1.96423	65.404	5.77979	65.452	-1.63136	65.548	7.00977
65.504	-1.97205	65.504	5.76837	65.552	-1.62761	65.648	7.03116
65.604	-1.97156	65.604	5.76465	65.652	-1.62761	65.748	7.03946
65.704	-1.96082	65.704	5.76807	65.752	-1.62761	65.848	7.05679
65.804	-1.96423	65.804	5.76837	65.852	-1.6337	65.948	7.05524
65.904	-1.9646	65.904	5.76416	65.952	-1.64714	66.048	7.05679
66.004	-1.97205	66.004	5.76465	66.052	-1.64308	66.148	7.07632
66.104	-1.97168	66.104	5.76807	66.152	-1.63167	66.248	7.07257
66.204	-1.97205	66.204	5.75635	66.252	-1.63933	66.348	7.08054
66.304	-1.96423	66.304	5.75665	66.352	-1.63933	66.448	7.09381
66.404	-1.96423	66.404	5.75684	66.452	-1.63933	66.548	7.09805
66.504	-1.96423	66.504	5.75635	66.552	-1.64714	66.648	7.09991
66.604	-1.95642	66.604	5.75635	66.652	-1.65323	66.748	7.11368
66.704	-1.95642	66.704	5.75635	66.752	-1.65886	66.848	7.12881
66.804	-1.95642	66.804	5.74902	66.852	-1.65886	66.948	7.14664
66.904	-1.9447	66.904	5.76025	66.952	-1.6373	67.048	7.14899
67.004	-1.95593	67.004	5.74854	67.052	-1.64932	67.148	7.12946
67.104	-1.9447	67.104	5.74854	67.152	-1.64886	67.248	7.13882
67.204	-1.95251	67.204	5.73682	67.252	-1.62761	67.348	7.14102
67.304	-1.9447	67.304	5.729	67.352	-1.62761	67.448	7.15445
67.404	-1.9447	67.404	5.729	67.452	-1.62198	67.548	7.18164
67.504	-1.93262	67.504	5.72931	67.552	-1.62761	67.648	7.18976
67.604	-1.93689	67.604	5.73682	67.652	-1.62761	67.748	7.1857
67.704	-1.93689	67.704	5.73682	67.752	-1.6198	67.848	7.20303
67.804	-1.9447	67.804	5.72559	67.852	-1.61214	67.948	7.21524
67.904	-1.93298	67.904	5.73682	67.952	-1.61589	68.048	7.22852
68.004	-1.9364	68.004	5.73712	68.052	-1.62198	68.148	7.25226
68.104	-1.92517	68.104	5.74463	68.152	-1.60417	68.248	7.25601
68.204	-1.92566	68.204	5.74512	68.252	-1.61589	68.348	7.25226
68.304	-1.93689	68.304	5.74854	68.352	-1.61995	68.448	7.26587
68.404	-1.93689	68.404	5.74884	68.452	-1.6237	68.548	7.26383
68.504	-1.93689	68.504	5.75635	68.552	-1.60417	68.648	7.28336
68.604	-1.93689	68.604	5.74512	68.652	-1.61026	68.748	7.2796
68.704	-1.9447	68.704	5.75635	68.752	-1.61417	68.848	7.29507
68.804	-1.95251	68.804	5.75635	68.852	-1.60199	68.948	7.31836
68.904	-1.95251	68.904	5.75714	68.952	-1.59636	69.048	7.33038
69.004	-1.95251	69.004	5.77588	69.052	-1.59636	69.148	7.32632
69.104	-1.95251	69.104	5.77588	69.152	-1.58464	69.248	7.34976
69.204	-1.95251	69.204	5.76807	69.252	-1.58464	69.348	7.36539
69.304	-1.95251	69.304	5.76855	69.352	-1.59073	69.448	7.36914
69.404	-1.95288	69.404	5.78009	69.452	-1.59261	69.548	7.36945
69.504	-1.95251	69.504	5.77588	69.552	-1.58464	69.648	7.39664
69.604	-1.95251	69.604	5.77588	69.652	-1.59073	69.748	7.41992
69.704	-1.96387	69.704	5.77667	69.752	-1.59636	69.848	7.42023
69.804	-1.95642	69.804	5.79541	69.852	-1.59636	69.948	7.4418
69.904	-1.95642	69.904	5.78369	69.952	-1.57683	70.048	7.44913
70.004	-1.95642	70.004	5.78418	70.052	-1.58089	70.148	7.45743
70.104	-1.95642	70.104	5.79541	70.152	-1.58464	70.248	7.47476
70.204	-1.95642	70.204	5.7879	70.252	-1.57292	70.348	7.48087
70.304	-1.95642	70.304	5.79541	70.352	-1.56729	70.448	7.48257
70.404	-1.96423	70.404	5.79541	70.452	-1.56511	70.548	7.49835
70.504	-1.96375	70.504	5.79541	70.552	-1.57292	70.648	7.5004
70.604	-1.95251	70.604	5.79541	70.652	-1.56511	70.748	7.51553
70.704	-1.95251	70.704	5.7959	70.752	-1.57683	70.848	7.54132
70.804	-1.95288	70.804	5.79541	70.852	-1.57683	70.948	7.53726
70.904	-1.95996	70.904	5.79541	70.952	-1.56511	71.048	7.55493
71.004	-1.94116	71.004	5.79572	71.052	-1.56511	71.148	7.55475
71.104	-1.9491	71.104	5.7959	71.152	-1.54933	71.248	7.57632
71.204	-1.96033	71.204	5.81494	71.252	-1.54964	71.348	7.57852
71.304	-1.98376	71.304	5.80713	71.352	-1.55339	71.448	7.57803
71.404	-1.97205	71.404	5.80762	71.452	-1.54558	71.548	7.59805
71.504	-1.97253	71.504	5.81885	71.552	-1.54152	71.648	7.60367
71.604	-1.97546	71.604	5.80743	71.652	-1.53777	71.748	7.60977
71.704	-1.97205	71.704	5.80713	71.752	-1.53168	71.848	7.61334
71.804	-1.97205	71.804	5.7959	71.852	-1.51433	71.948	7.62524
71.904	-1.98376	71.904	5.79962	71.952	-1.50652	72.048	7.62726
72.004	-1.98413	72.004	5.80762	72.052	-1.51823	72.148	7.64102
72.104	-1.97986	72.104	5.81885	72.152	-1.50043	72.248	7.66382
72.204	-1.97986	72.204	5.80792	72.252	-1.48714	72.348	7.68365
72.304	-1.97986	72.304	5.81543	72.352	-1.48668	72.448	7.69977
72.404	-1.97949	72.404	5.81885	72.452	-1.48698	72.548	7.70727
72.504	-1.98035	72.504	5.81915	72.552	-1.48698	72.648	7.71539
72.604	-1.99158	72.604	5.81494	72.652	-1.49104	72.748	7.73038
72.704	-1.99158	72.704	5.80762	72.752	-1.4948	72.848	7.73648
72.804	-1.99158	72.804	5.80743	72.852	-1.47699	72.948	7.75757
72.904	-1.99158	72.904	5.80762	72.952	-1.48917	73.048	7.78165
73.004	-1.99536	73.004	5.80743	73.052	-1.4948	73.148	7.80069
73.104	-1.99158	73.104	5.81494	73.152	-1.48698	73.248	7.81461
73.204	-1.98816	73.204	5.80762	73.252	-1.48698	73.348	7.83008
73.304	-2.01111	73.304	5.80743	73.352	-1.48901	73.448	7.83258
73.404	-2.01111	73.404	5.80322	73.452	-1.47917	73.548	7.82477
73.504	-2.01074	73.504	5.80322	73.552	-1.47308	73.648	7.84351
73.604	-2.0033	73.604	5.7959	73.652	-1.47527	73.748	7.85367
73.704	-2.00366	73.704	5.80713	73.752	-1.47527	73.848	7.86008
73.804	-2.02283	73.804	5.79541	73.852	-1.47511	73.948	7.86694
73.904	-2.01111	73.904	5.78809	73.952	-1.47136	74.048	7.88727
74.004	-2.01892	74.004	5.7879	74.052	-1.46527	74.148	7.89819
74.104	-2.01892	74.104	5.78809	74.152	-1.4637	74.248	7.9371
74.204	-2.02283	74.204	5.77618	74.252	-1.46745	74.348	7.93491
74.304	-2.02283	74.304	5.77588	74.352	-1.46355	74.448	8.02521
74.404	-2.02283	74.404	5.76465	74.452	-1.45949	74.548	10.0982
74.504	-2.02332	74.504	5.77618	74.552	-1.45573	74.648	12.2115
74.604	-2.02283	74.604	5.77588	74.652	-1.46745	74.748	12.0462
74.704	-2.03418	74.704	5.76465	74.752	-1.46136	74.848	11.823
74.804	-2.01892	74.804	5.77588	74.852	-1.45573	74.948	11.6327
74.904	-2.01929	74.904	5.77588	74.952	-1.45573	75.048	11.7208
75.004	-2.02673	75.004	5.76837	75.052	-1.46745	75.148	12.2155
75.104	-2.02234	75.104	5.76465	75.152	-1.46745	75.248	12.7077
75.204	-2.01111	75.204	5.77637	75.252	-1.44965	75.348	12.9104
75.304	-2.01111	75.304	5.78009	75.352	-1.44402	75.448	12.8718
75.404	-2.02295	75.404	5.77588	75.452	-1.44402	75.548	12.9085
75.504	-2.02673	75.504	5.77637	75.552	-1.43996	75.648	12.9951
75.604	-2.02673	75.604	5.77618	75.652	-1.44229	75.748	13.0507
75.704	-2.01501	75.704	5.78418	75.752	-1.44792	75.848	13.0801
75.804	-2.02283	75.804	5.7876	75.852	-1.45198	75.948	13.1281
75.904	-2.02283	75.904	5.7876	75.952	-1.46136	76.048	13.2138
76.004	-2.02234	76.004	5.77618	76.052	-1.4501	76.148	13.2812
76.104	-2.0033	76.104	5.78369	76.152	-1.45573	76.248	13.3082
76.204	-2.0033	76.204	5.78369	76.252	-1.44792	76.348	13.3532
76.304	-2.01538	76.304	5.77637	76.352	-1.44792	76.448	13.3976
76.404	-2.02283	76.404	5.7876	76.452	-1.45979	76.548	13.4507
76.504	-2.02283	76.504	5.77637	76.552	-1.45183	76.648	13.5185
76.604	-2.0116	76.604	5.7876	76.652	-1.45792	76.748	13.5887
76.704	-2.02283	76.704	5.78009	76.752	-1.46355	76.848	13.6216
76.804	-2.03015	76.804	5.7876	76.852	-1.46745	76.948	13.6987
76.904	-2.01111	76.904	5.7876	76.952	-1.47354	77.048	13.784
77.004	-2.03064	77.004	5.78809	77.052	-1.47308	77.148	13.738
77.104	-2.01856	77.104	5.7876	77.152	-1.47354	77.248	13.7727
77.204	-2.01111	77.204	5.7876	77.252	-1.47917	77.348	14.1899
77.304	-2.02283	77.304	5.7876	77.352	-1.47151	77.448	14.6651
77.404	-2.02283	77.404	5.7879	77.452	-1.47121	77.548	15.1314
77.504	-2.02234	77.504	5.78809	77.552	-1.46745	77.648	15.3641
77.604	-2.02283	77.604	5.79932	77.652	-1.47932	77.748	15.144
77.704	-2.01111	77.704	5.79932	77.752	-1.48917	77.848	15.0159
77.804	-2.01074	77.804	5.7879	77.852	-1.49886	77.948	15.0052
77.904	-2.01111	77.904	5.79541	77.952	-1.50652	78.048	14.9654
78.004	-2.01111	78.004	5.7959	78.052	-1.5126	78.148	14.9637
78.104	-2.02234	78.104	5.80713	78.152	-1.52838	78.248	14.9387
78.204	-2.0033	78.204	5.79572	78.252	-1.51996	78.348	14.9085
78.304	-2.02283	78.304	5.7959	78.352	-1.52823	78.448	14.888
78.404	-2.01538	78.404	5.80713	78.452	-1.53995	78.548	14.8715
78.504	-2.02246	78.504	5.7959	78.552	-1.54558	78.648	14.8793
78.604	-2.02283	78.604	5.80743	78.652	-1.54558	78.748	14.8694
78.704	-2.02283	78.704	5.80762	78.752	-1.5573	78.848	14.8715
78.804	-2.02234	78.804	5.81915	78.852	-1.56136	78.948	14.8616
78.904	-1.99988	78.904	5.82666	78.952	-1.57277	79.048	14.871
79.004	-2.01111	79.004	5.82715	79.052	-1.55121	79.148	14.9005
79.104	-2.01111	79.104	5.82666	79.152	-1.55167	79.248	14.9005
79.204	-2.01111	79.204	5.82666	79.252	-1.5573	79.348	14.941
79.304	-2.01111	79.304	5.82745	79.352	-1.56511	79.448	14.9552
79.404	-2.01111	79.404	5.84619	79.452	-1.5573	79.548	14.9691
79.504	-2.0033	79.504	5.8465	79.552	-1.56136	79.648	14.9765
79.604	-2.0033	79.604	5.85449	79.652	-1.55902	79.748	14.9849
79.704	-2.0033	79.704	5.86621	79.752	-1.55948	79.848	14.9809
79.804	-2.01501	79.804	5.86993	79.852	-1.57683	79.948	14.9849
79.904	-2.00293	79.904	5.86572	79.952	-1.57683	80.048	14.9905
80.004	-2.01501	80.004	5.85449	80.052	-1.57683	80.148	14.9771
80.104	-2.0033	80.104	5.86572	80.152	-1.5712	80.248	14.9768
80.204	-2.00366	80.204	5.85822	80.252	-1.58464	80.348	14.9732
80.304	-2.02283	80.304	5.86572	80.352	-1.59073	80.448	14.9766
80.404	-2.02283	80.404	5.86621	80.452	-1.58246	80.548	14.9674
80.504	-2.02283	80.504	5.87744	80.552	-1.59261	80.648	14.9654
80.604	-2.01843	80.604	5.86572	80.652	-1.5923	80.748	14.963
80.704	-2.0072	80.704	5.86603	80.752	-1.58855	80.848	14.9748
80.804	-2.00732	80.804	5.86621	80.852	-1.59464	80.948	14.9865
80.904	-2.01501	80.904	5.87744	80.952	-1.58652	81.048	14.9999
81.004	-2.01501	81.004	5.86621	81.052	-1.58464	81.148	15.0255
81.104	-2.01501	81.104	5.87775	81.152	-1.59073	81.248	15.0451
81.204	-2.01501	81.204	5.88574	81.252	-1.60042	81.348	15.0568
81.304	-2.01538	81.304	5.89728	81.352	-1.5923	81.448	15.0629
81.404	-2.01111	81.404	5.90479	81.452	-1.58855	81.548	15.078
81.504	-2.01843	81.504	5.88574	81.552	-1.59027	81.648	15.1076
81.604	-2.0072	81.604	5.89697	81.652	-1.58464	81.748	15.1098
81.704	-1.99939	81.704	5.88916	81.752	-1.58464	81.848	15.1037
81.804	-1.99939	81.804	5.89728	81.852	-1.59027	81.948	15.1154
81.904	-2.01074	81.904	5.89697	81.952	-1.58464	82.048	15.1327
82.004	-2.00379	82.004	5.89746	82.052	-1.57901	82.148	15.1373
82.104	-2.01501	82.104	5.90869	82.152	-1.58464	82.248	15.1448
82.204	-2.02624	82.204	5.909	82.252	-1.58058	82.348	15.1601
82.304	-2.0033	82.304	5.91699	82.352	-1.5887	82.448	15.1763
82.404	-2.01111	82.404	5.9165	82.452	-1.59854	82.548	15.1606
82.504	-2.01147	82.504	5.90479	82.552	-1.59245	82.648	15.1724
82.604	-2.01074	82.604	5.89697	82.652	-1.59245	82.748	15.1641
82.704	-2.01501	82.704	5.89746	82.752	-1.58636	82.848	15.184
82.804	-2.0033	82.804	5.90869	82.852	-1.57901	82.948	15.1895
82.904	-2.00379	82.904	5.909	82.952	-1.58464	83.048	15.2093
83.004	-2.01453	83.004	5.90479	83.052	-1.60042	83.148	15.2052
83.104	-2.00366	83.104	5.89746	83.152	-1.60417	83.248	15.221
83.204	-2.01111	83.204	5.90869	83.252	-1.60417	83.348	15.2231
83.304	-1.99939	83.304	5.90869	83.352	-1.60417	83.448	15.2324
83.404	-1.99988	83.404	5.909	83.452	-1.60011	83.548	15.2504
83.504	-1.99939	83.504	5.90479	83.552	-1.60808	83.648	15.2601
83.604	-2.01062	83.604	5.90479	83.652	-1.59636	83.748	15.2638
83.704	-1.99939	83.704	5.89697	83.752	-1.60245	83.848	15.2929
83.804	-1.99939	83.804	5.89746	83.852	-1.60808	83.948	15.3146
83.904	-1.99207	83.904	5.90869	83.952	-1.60808	84.048	15.3324
84.004	-2.0033	84.004	5.90869	84.052	-1.60432	84.148	15.3419
84.104	-2.0033	84.104	5.90869	84.152	-1.61589	84.248	15.3732
84.204	-1.99194	84.204	5.90869	84.252	-1.6098	84.348	15.4004
84.304	-1.99939	84.304	5.909	84.352	-1.61026	84.448	15.4123
84.404	-1.99158	84.404	5.9165	84.452	-1.61589	84.548	15.4319
84.504	-1.99121	84.504	5.90479	84.552	-1.60823	84.648	15.4491
84.604	-1.98425	84.604	5.90527	84.652	-1.62979	84.748	15.4613
84.704	-1.99548	84.704	5.9165	84.752	-1.63542	84.848	15.477
84.804	-1.99194	84.804	5.91602	84.852	-1.63542	84.948	15.4844
84.904	-1.99939	84.904	5.90527	84.952	-1.63542	85.048	15.5004
85.004	-1.99939	85.004	5.9165	85.052	-1.63542	85.148	15.5177
85.104	-1.9989	85.104	5.9165	85.152	-1.63167	85.248	15.5335
85.204	-1.98816	85.204	5.9165	85.252	-1.63542	85.348	15.5395
85.304	-1.99158	85.304	5.9165	85.352	-1.6376	85.448	15.5451
85.404	-1.99121	85.404	5.9165	85.452	-1.64932	85.548	15.5745
85.504	-1.98376	85.504	5.91681	85.552	-1.64714	85.648	15.5687
85.604	-1.99548	85.604	5.92401	85.652	-1.6512	85.748	15.5841
85.704	-1.98413	85.704	5.91681	85.752	-1.66667	85.848	15.5863
85.804	-1.99158	85.804	5.92432	85.852	-1.64323	85.948	15.5998
85.904	-1.98425	85.904	5.92432	85.952	-1.66104	86.048	15.6077
86.004	-1.99548	86.004	5.92432	86.052	-1.66667	86.148	15.6154
86.104	-1.99548	86.104	5.93652	86.152	-1.66667	86.248	15.6349
86.204	-1.99548	86.204	5.94775	86.252	-1.67073	86.348	15.6507
86.304	-1.99585	86.304	5.94775	86.352	-1.67448	86.448	15.6606
86.404	-1.99109	86.404	5.95557	86.452	-1.66277	86.548	15.6488
86.504	-1.97986	86.504	5.94775	86.552	-1.67667	86.648	15.6702
86.604	-1.97986	86.604	5.94775	86.652	-1.67448	86.748	15.6779
86.704	-1.98035	86.704	5.94775	86.752	-1.67854	86.848	15.7052
86.804	-1.97986	86.804	5.94824	86.852	-1.68839	86.948	15.7132
86.904	-1.97986	86.904	5.95947	86.952	-1.68839	87.048	15.7287
87.004	-1.98035	87.004	5.95947	87.052	-1.69402	87.148	15.7463
87.104	-1.98376	87.104	5.95978	87.152	-1.70979	87.248	15.7638
87.204	-1.99548	87.204	5.96729	87.252	-1.71964	87.348	15.7796
87.304	-1.99548	87.304	5.95557	87.352	-1.73541	87.448	15.7873
87.404	-1.99585	87.404	5.95605	87.452	-1.7309	87.548	15.8068
87.504	-1.99158	87.504	5.96729	87.552	-1.73698	87.648	15.8185
87.604	-1.99939	87.604	5.96759	87.652	-1.74307	87.748	15.8207
87.704	-1.99121	87.704	5.9751	87.752	-1.7487	87.848	15.8398
87.804	-1.98376	87.804	5.9873	87.852	-1.74104	87.948	15.8463
87.904	-1.98425	87.904	5.99805	87.952	-1.7448	88.048	15.8516
88.004	-1.98376	88.004	5.97559	88.052	-1.75089	88.148	15.8654
88.104	-1.98328	88.104	5.98682	88.152	-1.74464	88.248	15.8715
88.204	-1.98376	88.204	5.98682	88.252	-1.7487	88.348	15.8812
88.304	-1.98376	88.304	5.98682	88.352	-1.7487	88.448	15.9043
88.404	-1.98376	88.404	5.98712	88.452	-1.7487	88.548	15.9184
88.504	-1.98413	88.504	5.99463	88.552	-1.75276	88.648	15.9141
88.604	-1.98376	88.604	5.99512	88.652	-1.75043	88.748	15.9284
88.704	-1.98376	88.704	6.00586	88.752	-1.7448	88.848	15.9337
88.804	-1.98376	88.804	5.99512	88.852	-1.7448	88.948	15.9418
88.904	-1.98425	88.904	6.00635	88.952	-1.7448	89.048	15.9413
89.004	-1.9834	89.004	6.00684	89.052	-1.75089	89.148	15.9496
89.104	-1.98328	89.104	6.02979	89.152	-1.75652	89.248	15.959
89.204	-1.97205	89.204	6.03009	89.252	-1.75652	89.348	15.9649
89.304	-1.97205	89.304	6.0459	89.352	-1.7626	89.448	15.9902
89.404	-1.97205	89.404	6.04932	89.452	-1.76823	89.548	16.006
89.504	-1.97205	89.504	6.04962	89.552	-1.76823	89.648	16.0255
89.604	-1.97205	89.604	6.04541	89.652	-1.76823	89.748	16.0334
89.704	-1.97241	89.704	6.04541	89.752	-1.76823	89.848	16.0451
89.804	-1.97205	89.804	6.0459	89.852	-1.76996	89.948	16.0568
89.904	-1.97205	89.904	6.05713	89.952	-1.76433	90.048	16.0762
90.004	-1.98035	90.004	6.06915	90.052	-1.7626	90.148	16.0919
90.104	-1.99109	90.104	6.07666	90.152	-1.76823	90.248	16.1055
90.204	-1.96814	90.204	6.06543	90.252	-1.76823	90.348	16.1137
90.304	-1.96814	90.304	6.07666	90.352	-1.76823	90.448	16.1326
90.404	-1.97986	90.404	6.07745	90.452	-1.75449	90.548	16.1544
90.504	-1.97986	90.504	6.08838	90.552	-1.7448	90.648	16.1624
90.604	-1.97986	90.604	6.07666	90.652	-1.74074	90.748	16.164
90.704	-1.97168	90.704	6.06543	90.752	-1.7448	90.848	16.184
90.804	-1.97205	90.804	6.07666	90.852	-1.73698	90.948	16.1956
90.904	-1.97205	90.904	6.06915	90.952	-1.73135	91.048	16.1898
91.004	-1.97205	91.004	6.07666	91.052	-1.7448	91.148	16.2052
91.104	-1.98376	91.104	6.07666	91.152	-1.7448	91.248	16.2304
91.204	-1.98376	91.204	6.06543	91.252	-1.73698	91.348	16.2346
91.304	-1.97205	91.304	6.07697	91.352	-1.73698	91.448	16.2638
91.404	-1.98376	91.404	6.08447	91.452	-1.73495	91.548	16.2694
91.504	-1.98376	91.504	6.07715	91.552	-1.73308	91.648	16.2913
91.604	-1.97546	91.604	6.07666	91.652	-1.73308	91.748	16.291
91.704	-1.97254	91.704	6.07697	91.752	-1.72902	91.848	16.3146
91.804	-1.98376	91.804	6.07715	91.852	-1.72527	91.948	16.3263
91.904	-1.98376	91.904	6.08838	91.952	-1.74307	92.048	16.3379
92.004	-1.98413	92.004	6.07697	92.052	-1.73698	92.148	16.3593
92.104	-1.99158	92.104	6.08496	92.152	-1.7487	92.248	16.3732
92.204	-1.99121	92.204	6.09619	92.252	-1.73698	92.348	16.3985
92.304	-1.98376	92.304	6.08496	92.352	-1.76057	92.448	16.4027
92.404	-1.97205	92.404	6.09619	92.452	-1.75261	92.548	16.4004
92.504	-1.98376	92.504	6.08868	92.552	-1.75261	92.648	16.4124
92.604	-1.98376	92.604	6.09619	92.652	-1.75261	92.748	16.424
92.704	-1.98376	92.704	6.09668	92.752	-1.77042	92.848	16.4474
92.804	-1.98376	92.804	6.10791	92.852	-1.77605	92.948	16.4496
92.904	-1.98376	92.904	6.10791	92.952	-1.76996	93.048	16.4398
93.004	-1.98425	93.004	6.10791	93.052	-1.75652	93.148	16.4552
93.104	-1.98376	93.104	6.10791	93.152	-1.75089	93.248	16.4651
93.204	-1.98376	93.204	6.10822	93.252	-1.75652	93.348	16.4788
93.304	-1.98413	93.304	6.11572	93.352	-1.75652	93.448	16.4809
93.404	-2.0033	93.404	6.11572	93.452	-1.75652	93.548	16.4943
93.504	-2.00281	93.504	6.104	93.552	-1.76057	93.648	16.5023
93.604	-1.99158	93.604	6.11572	93.652	-1.76433	93.748	16.4888
93.704	-1.99207	93.704	6.104	93.752	-1.76433	93.848	16.4943
93.804	-2.0033	93.804	6.10449	93.852	-1.77042	93.948	16.5004
93.904	-2.0033	93.904	6.11572	93.952	-1.77605	94.048	16.5218
94.004	-2.0033	94.004	6.10791	94.052	-1.77605	94.148	16.5084
94.104	-2.0033	94.104	6.10791	94.152	-1.77229	94.248	16.5159
94.204	-2.00281	94.204	6.10822	94.252	-1.78386	94.348	16.5123
94.304	-1.99158	94.304	6.104	94.352	-1.78995	94.448	16.5101
94.404	-1.99158	94.404	6.10449	94.452	-1.79558	94.548	16.5177
94.504	-1.99939	94.504	6.11621	94.552	-1.78386	94.648	16.5218
94.604	-1.99939	94.604	6.11963	94.652	-1.79558	94.748	16.5276
94.704	-1.99988	94.704	6.10822	94.752	-1.79964	94.848	16.5334
94.804	-2.01074	94.804	6.11572	94.852	-1.79167	94.948	16.5435
94.904	-2.00281	94.904	6.11572	94.952	-1.78761	95.048	16.5413
95.004	-1.98376	95.004	6.11572	95.052	-1.79401	95.148	16.549
95.104	-1.98376	95.104	6.11621	95.152	-1.81511	95.248	16.5474
95.204	-1.98425	95.204	6.12744	95.252	-1.81511	95.348	16.5474
95.304	-2.00329	95.304	6.11963	95.352	-1.80339	95.448	16.5395
95.404	-2.0033	95.404	6.11963	95.452	-1.79933	95.548	16.553
95.504	-2.0033	95.504	6.10791	95.552	-1.80167	95.648	16.5629
95.604	-2.01501	95.604	6.10791	95.652	-1.8073	95.748	16.5552
95.704	-2.01501	95.704	6.10791	95.752	-1.80354	95.848	16.5667
95.804	-2.01501	95.804	6.10822	95.852	-1.8073	95.948	16.5609
95.904	-2.01501	95.904	6.11572	95.952	-1.8073	96.048	16.5841
96.004	-2.01501	96.004	6.11621	96.052	-1.81136	96.148	16.5748
96.104	-2.01502	96.104	6.11572	96.152	-1.82292	96.248	16.5921
96.204	-2.01453	96.204	6.11572	96.252	-1.81511	96.348	16.5824
96.304	-2.01111	96.304	6.11572	96.352	-1.8212	96.448	16.5729
96.404	-2.0033	96.404	6.10742	96.452	-1.80902	96.548	16.578
96.504	-2.0033	96.504	6.09668	96.552	-1.80948	96.648	16.5943
96.604	-2.01111	96.604	6.10742	96.652	-1.81511	96.748	16.5902
96.704	-2.01196	96.704	6.09619	96.752	-1.81511	96.848	16.5999
96.804	-2.02246	96.804	6.09619	96.852	-1.81917	96.948	16.602
96.904	-2.02283	96.904	6.09619	96.952	-1.82292	97.048	16.5999
97.004	-2.01501	97.004	6.08447	97.052	-1.82292	97.148	16.5982
97.104	-2.02673	97.104	6.08417	97.152	-1.81511	97.248	16.5902
97.204	-2.02673	97.204	6.07617	97.252	-1.8212	97.348	16.5919
97.304	-2.02625	97.304	6.06494	97.352	-1.82683	97.448	16.5962
97.404	-2.01501	97.404	6.05682	97.452	-1.81511	97.548	16.5746
97.504	-2.01501	97.504	6.04932	97.552	-1.81511	97.648	16.5729
97.604	-2.02283	97.604	6.04883	97.652	-1.81511	97.748	16.5687
97.704	-2.02283	97.704	6.0376	97.752	-1.81917	97.848	16.567
97.804	-2.01111	97.804	6.0376	97.852	-1.82292	97.948	16.5573
97.904	-2.01111	97.904	6.03711	97.952	-1.81511	98.048	16.5529
98.004	-2.01111	98.004	6.02588	98.052	-1.8212	98.148	16.567
98.104	-2.02283	98.104	6.01416	98.152	-1.81511	98.248	16.553
98.204	-2.02283	98.204	6.01385	98.252	-1.81105	98.348	16.5763
98.304	-2.02283	98.304	6.00635	98.352	-1.8073	98.448	16.567
98.404	-2.02283	98.404	6.00586	98.452	-1.79558	98.548	16.5609
98.504	-2.02283	98.504	5.98651	98.552	-1.79558	98.648	16.5512
98.604	-2.02283	98.604	5.96729	98.652	-1.79558	98.748	16.5512
98.704	-2.02283	98.704	5.96729	98.752	-1.79182	98.848	16.5512
98.804	-2.02283	98.804	5.9668	98.852	-1.78949	98.948	16.5454
98.904	-2.02271	98.904	5.95526	98.952	-1.78386	99.048	16.5378
99.004	-2.03027	99.004	5.94727	99.052	-1.78386	99.148	16.5473
99.104	-2.02283	99.104	5.92773	99.152	-1.7798	99.248	16.528
99.204	-2.02246	99.204	5.9162	99.252	-1.77042	99.348	16.5199
99.304	-2.01501	99.304	5.9082	99.352	-1.78011	99.448	16.5141
99.404	-2.01501	99.404	5.89667	99.452	-1.77605	99.548	16.5238
99.504	-2.02234	99.504	5.87695	99.552	-1.77199	99.648	16.5199
99.604	-2.01111	99.604	5.86572	99.652	-1.76823	99.748	16.5162
99.704	-2.01111	99.704	5.86493	99.752	-1.76215	99.848	16.5177
99.804	-2.02283	99.804	5.83447	99.852	-1.75089	99.948	16.5334
99.904	-2.02319	99.904	5.83447	99.952	-1.75652	100.048	16.5296
100.004	-2.03809	100.004	5.82635	100.052	-1.75652	100.148	16.5434
100.104	-2.02332	100.104	5.81836	100.152	-1.75652	100.248	16.5395
100.204	-2.03454	100.204	5.80713	100.252	-1.75652	100.348	16.5395
100.304	-2.02283	100.304	5.80664	100.352	-1.76057	100.448	16.5296
100.404	-2.02283	100.404	5.7951	100.452	-1.75652	100.548	16.5357
100.504	-2.02283	100.504	5.78711	100.552	-1.7626	100.648	16.5255
100.604	-2.02283	100.604	5.77588	100.652	-1.76215	100.748	16.524
100.704	-2.01111	100.704	5.77557	100.752	-1.74886	100.848	16.5255
100.804	-2.01111	100.804	5.76837	100.852	-1.75261	100.948	16.5334
100.904	-2.01111	100.904	5.76416	100.952	-1.75261	101.048	16.5507
101.004	-2.01111	101.004	5.76465	101.052	-1.75261	101.148	16.5763
101.104	-2.01538	101.104	5.77588	101.152	-1.75261	101.248	16.5707
101.204	-2.02234	101.204	5.77588	101.252	-1.75089	101.348	16.5684
101.304	-2.01111	101.304	5.77618	101.352	-1.74074	101.448	16.5841
101.404	-2.01892	101.404	5.78369	101.452	-1.73698	101.548	16.586
101.504	-2.01892	101.504	5.77637	101.552	-1.74104	101.648	16.5902
101.604	-2.01892	101.604	5.7876	101.652	-1.7448	101.748	16.5959
101.704	-1.99939	101.704	5.7876	101.752	-1.7448	101.848	16.5999
101.804	-2.0072	101.804	5.77588	101.852	-1.73917	101.948	16.6076
101.904	-2.00733	101.904	5.77588	101.952	-1.73698	102.048	16.6193
102.004	-2.01111	102.004	5.77588	102.052	-1.74104	102.148	16.6215
102.104	-2.01111	102.104	5.77588	102.152	-1.7448	102.248	16.6215
102.204	-2.0033	102.204	5.77588	102.252	-1.7309	102.348	16.6194
102.304	-2.01453	102.304	5.77588	102.352	-1.73135	102.448	16.6271
102.404	-2.0033	102.404	5.76807	102.452	-1.73698	102.548	16.6405
102.504	-2.0033	102.504	5.77637	102.552	-1.73698	102.648	16.6606
102.604	-2.0033	102.604	5.7793	102.652	-1.73135	102.748	16.674
102.704	-1.9917	102.704	5.77588	102.752	-1.73698	102.848	16.6779
102.804	-1.99548	102.804	5.76807	102.852	-1.7448	102.948	16.6857
102.904	-1.99548	102.904	5.76807	102.952	-1.7448	103.048	16.6857
103.004	-1.99536	103.004	5.76807	103.052	-1.7448	103.148	16.6996
103.104	-1.99939	103.104	5.76807	103.152	-1.7448	103.248	16.6976
103.204	-1.99158	103.204	5.75635	103.252	-1.75089	103.348	16.713
103.304	-1.99158	103.304	5.75684	103.352	-1.7487	103.448	16.7327
103.404	-1.99158	103.404	5.76807	103.452	-1.74261	103.548	16.7441
103.504	-1.99158	103.504	5.76837	103.552	-1.72932	103.648	16.7504
103.604	-1.99158	103.604	5.77588	103.652	-1.73308	103.748	16.7616
103.704	-1.99158	103.704	5.77588	103.752	-1.73917	103.848	16.7929
103.804	-1.99158	103.804	5.76465	103.852	-1.7448	103.948	16.799
103.904	-1.99158	103.904	5.77588	103.952	-1.75652	104.048	16.8223
104.004	-1.97986	104.004	5.7879	104.052	-1.75246	104.148	16.8341
104.104	-1.99121	104.104	5.78369	104.152	-1.75652	104.248	16.8402
104.204	-1.97595	104.204	5.78369	104.252	-1.75276	104.348	16.8419
104.304	-1.97595	104.304	5.77588	104.352	-1.75043	104.448	16.8537
104.404	-1.98376	104.404	5.77588	104.452	-1.7448	104.548	16.8654
104.504	-1.98376	104.504	5.77588	104.552	-1.7448	104.648	16.8771
104.604	-1.98376	104.604	5.77588	104.652	-1.73917	104.748	16.8946
104.704	-1.99585	104.704	5.77637	104.752	-1.73871	104.848	16.9027
104.804	-1.99109	104.804	5.7876	104.852	-1.73917	104.948	16.9044
104.904	-1.97986	104.904	5.7876	104.952	-1.75652	105.048	16.9162
105.004	-1.97986	105.004	5.7876	105.052	-1.75652	105.148	16.9184
105.104	-1.98767	105.104	5.7876	105.152	-1.75652	105.248	16.9202
105.204	-1.97949	105.204	5.7876	105.252	-1.75246	105.348	16.9279
105.304	-1.97241	105.304	5.7876	105.352	-1.72932	105.448	16.9357
105.404	-1.98035	105.404	5.7876	105.452	-1.7448	105.548	16.959
105.504	-1.99158	105.504	5.7879	105.552	-1.73698	105.648	16.9691
105.604	-1.98376	105.604	5.79541	105.652	-1.73698	105.748	16.9593
105.704	-1.99158	105.704	5.7951	105.752	-1.75494	105.848	16.963
105.804	-1.99121	105.804	5.7879	105.852	-1.75246	105.948	16.9748
105.904	-1.98376	105.904	5.79541	105.952	-1.75276	106.048	16.9943
106.004	-1.98376	106.004	5.7959	106.052	-1.75652	106.148	16.9943
106.104	-1.97205	106.104	5.79541	106.152	-1.75652	106.248	17.0004
106.204	-1.98376	106.204	5.79492	106.252	-1.76433	106.348	16.9943
106.304	-1.98328	106.304	5.78369	106.352	-1.75261	106.448	17.0194
106.404	-1.97156	106.404	5.78418	106.452	-1.74652	106.548	17.0296
106.504	-1.95252	106.504	5.79541	106.552	-1.74089	106.648	17.049
106.604	-1.96814	106.604	5.7876	106.652	-1.73308	106.748	17.0568
106.704	-1.96033	106.704	5.7876	106.752	-1.73917	106.848	17.0512
106.804	-1.96033	106.804	5.7876	106.852	-1.74074	106.948	17.0568
106.904	-1.97168	106.904	5.7876	106.952	-1.74104	107.048	17.0646
107.004	-1.95251	107.004	5.77588	107.052	-1.74074	107.148	17.0785
107.104	-1.95251	107.104	5.7876	107.152	-1.73698	107.248	17.0802
107.204	-1.95251	107.204	5.7876	107.252	-1.73698	107.348	17.1154
107.304	-1.95203	107.304	5.7876	107.352	-1.73698	107.448	17.1116
107.404	-1.9408	107.404	5.7876	107.452	-1.74104	107.548	17.1215
107.504	-1.93298	107.504	5.7876	107.552	-1.73308	107.648	17.1191
107.604	-1.9408	107.604	5.7879	107.652	-1.7448	107.748	17.1312
107.704	-1.92908	107.704	5.79541	107.752	-1.75089	107.848	17.1232
107.804	-1.9408	107.804	5.79541	107.852	-1.75652	107.948	17.1293
107.904	-1.92908	107.904	5.79541	107.952	-1.75652	108.048	17.1349
108.004	-1.9408	108.004	5.79541	108.052	-1.74261	108.148	17.1483
108.104	-1.9408	108.104	5.7959	108.152	-1.73698	108.248	17.1568
108.204	-1.9408	108.204	5.79492	108.252	-1.7448	108.348	17.1527
108.304	-1.92871	108.304	5.78369	108.352	-1.73308	108.448	17.1451
108.404	-1.92126	108.404	5.78369	108.452	-1.73308	108.548	17.1405
108.504	-1.91345	108.504	5.78418	108.552	-1.73308	108.648	17.1451
108.604	-1.91345	108.604	5.79541	108.652	-1.73308	108.748	17.141
108.704	-1.91431	108.704	5.79541	108.752	-1.73308	108.848	17.1255
108.804	-1.93298	108.804	5.79541	108.852	-1.72527	108.948	17.1466
108.904	-1.93249	108.904	5.79541	108.952	-1.72932	109.048	17.139
109.004	-1.92175	109.004	5.7959	109.052	-1.73308	109.148	17.1546
109.104	-1.93262	109.104	5.80713	109.152	-1.73511	109.248	17.1527
109.204	-1.92517	109.204	5.80713	109.252	-1.74104	109.348	17.1568
109.304	-1.92517	109.304	5.80713	109.352	-1.7448	109.448	17.1527
109.404	-1.91773	109.404	5.80713	109.452	-1.74074	109.548	17.139
109.504	-1.93298	109.504	5.80713	109.552	-1.73698	109.648	17.1373
109.604	-1.9408	109.604	5.80713	109.652	-1.73698	109.748	17.1237
109.704	-1.94043	109.704	5.81836	109.752	-1.73698	109.848	17.1232
109.804	-1.92468	109.804	5.80713	109.852	-1.7487	109.948	17.1293
109.904	-1.91345	109.904	5.80713	109.952	-1.74261	110.048	17.1194
110.004	-1.91382	110.004	5.80713	110.052	-1.71355	110.148	17.1215
110.104	-1.92126	110.104	5.80713	110.152	-1.71964	110.248	17.1194
110.204	-1.93298	110.204	5.80762	110.252	-1.73135	110.348	17.1255
110.304	-1.93298	110.304	5.81885	110.352	-1.73495	110.448	17.1271
110.404	-1.92078	110.404	5.82666	110.452	-1.73308	110.548	17.1466
110.504	-1.90955	110.504	5.82697	110.552	-1.73917	110.648	17.149
110.604	-1.90955	110.604	5.83417	110.652	-1.7448	110.748	17.1565
110.704	-1.90918	110.704	5.82697	110.752	-1.7448	110.848	17.1491
110.804	-1.89392	110.804	5.83417	110.852	-1.7448	110.948	17.1544
110.904	-1.89429	110.904	5.82697	110.952	-1.75043	111.048	17.1662
111.004	-1.90173	111.004	5.83447	111.052	-1.75089	111.148	17.1801
111.104	-1.90137	111.104	5.84619	111.152	-1.75652	111.248	17.1702
111.204	-1.88269	111.204	5.84619	111.252	-1.75652	111.348	17.1801
111.304	-1.89392	111.304	5.83447	111.352	-1.76057	111.448	17.1819
111.404	-1.88611	111.404	5.84589	111.452	-1.76433	111.548	17.1974
111.504	-1.89392	111.504	5.83838	111.552	-1.76433	111.648	17.2015
111.604	-1.89392	111.604	5.83838	111.652	-1.75261	111.748	17.1918
111.704	-1.89343	111.704	5.83789	111.752	-1.76027	111.848	17.2052
111.804	-1.8822	111.804	5.83496	111.852	-1.75652	111.948	17.2113
111.904	-1.88257	111.904	5.8457	111.952	-1.74074	112.048	17.213
112.004	-1.89001	112.004	5.83447	112.052	-1.74104	112.148	17.2191
112.104	-1.89001	112.104	5.84619	112.152	-1.73871	112.248	17.221
112.204	-1.87879	112.204	5.84619	112.252	-1.73308	112.348	17.2443
112.304	-1.89001	112.304	5.84619	112.352	-1.73308	112.448	17.2504
112.404	-1.88965	112.404	5.85791	112.452	-1.72527	112.548	17.2638
112.504	-1.8822	112.504	5.85791	112.552	-1.72527	112.648	17.2638
112.604	-1.8822	112.604	5.86572	112.652	-1.72527	112.748	17.2834
112.704	-1.88269	112.704	5.86572	112.752	-1.73135	112.848	17.2951
112.804	-1.89392	112.804	5.87744	112.852	-1.7487	112.948	17.3052
112.904	-1.89392	112.904	5.87695	112.952	-1.7487	113.048	17.3146
113.004	-1.89429	113.004	5.86572	113.052	-1.7487	113.148	17.3207
113.104	-1.90173	113.104	5.87354	113.152	-1.75276	113.248	17.3107
113.204	-1.90173	113.204	5.87354	113.252	-1.75652	113.348	17.3224
113.304	-1.90173	113.304	5.87354	113.352	-1.75652	113.448	17.3302
113.404	-1.90222	113.404	5.87354	113.452	-1.75652	113.548	17.3382
113.504	-1.92517	113.504	5.87354	113.552	-1.75652	113.648	17.3402
113.604	-1.91687	113.604	5.88525	113.652	-1.7448	113.748	17.3419
113.704	-1.90564	113.704	5.88525	113.752	-1.7448	113.848	17.3577
113.804	-1.89392	113.804	5.88495	113.852	-1.75824	113.948	17.371
113.904	-1.89392	113.904	5.88525	113.952	-1.7448	114.048	17.3771
114.004	-1.89392	114.004	5.89697	114.052	-1.76479	114.148	17.3987
114.104	-1.89429	114.104	5.89728	114.152	-1.77605	114.248	17.4101
114.204	-1.90137	114.204	5.90479	114.252	-1.77605	114.348	17.4279
114.304	-1.89392	114.304	5.9165	114.352	-1.78011	114.448	17.424
114.404	-1.8822	114.404	5.9165	114.452	-1.77214	114.548	17.4395
114.504	-1.8822	114.504	5.9165	114.552	-1.78386	114.648	17.4593
114.604	-1.89343	114.604	5.92432	114.652	-1.78386	114.748	17.4515
114.704	-1.87048	114.704	5.92401	114.752	-1.80167	114.848	17.4669
114.804	-1.8783	114.804	5.9165	114.852	-1.80121	114.948	17.4787
114.904	-1.87048	114.904	5.92822	114.952	-1.78386	115.048	17.4809
115.004	-1.87048	115.004	5.93604	115.052	-1.78386	115.148	17.4865
115.104	-1.87048	115.104	5.93555	115.152	-1.79558	115.248	17.506
115.204	-1.87048	115.204	5.92432	115.252	-1.78386	115.348	17.5177
115.304	-1.8822	115.304	5.93604	115.352	-1.78386	115.448	17.5255
115.404	-1.8584	115.404	5.93573	115.452	-1.7798	115.548	17.5451
115.504	-1.85095	115.504	5.92822	115.552	-1.78386	115.648	17.5646
115.604	-1.85486	115.604	5.92822	115.652	-1.78386	115.748	17.5684
115.704	-1.85486	115.704	5.92853	115.752	-1.78386	115.848	17.5765
115.804	-1.85486	115.804	5.93573	115.852	-1.78386	115.948	17.5763
115.904	-1.85437	115.904	5.93604	115.952	-1.78386	116.048	17.5959
116.004	-1.84314	116.004	5.93604	116.052	-1.78386	116.148	17.602
116.104	-1.83179	116.104	5.93555	116.152	-1.77605	116.248	17.5999
116.204	-1.83923	116.204	5.93573	116.252	-1.79385	116.348	17.5959
116.304	-1.83923	116.304	5.92822	116.352	-1.79948	116.448	17.5981
116.404	-1.83972	116.404	5.92773	116.452	-1.79948	116.548	17.5999
116.504	-1.85095	116.504	5.92432	116.552	-1.79948	116.648	17.5921
116.604	-1.85059	116.604	5.93573	116.652	-1.79948	116.748	17.5998
116.704	-1.84314	116.704	5.92822	116.752	-1.80354	116.848	17.6115
116.804	-1.85535	116.804	5.92822	116.852	-1.8073	116.948	17.6193
116.904	-1.85437	116.904	5.92822	116.952	-1.79558	117.048	17.6426
117.004	-1.84265	117.004	5.9165	117.052	-1.79558	117.148	17.6466
117.104	-1.83106	117.104	5.9165	117.152	-1.80339	117.248	17.6488
117.204	-1.82361	117.204	5.92773	117.252	-1.80948	117.348	17.6523
117.304	-1.8241	117.304	5.9165	117.352	-1.82683	117.448	17.6779
117.404	-1.82361	117.404	5.9165	117.452	-1.82683	117.548	17.6857
117.504	-1.82312	117.504	5.9165	117.552	-1.83089	117.648	17.6996
117.604	-1.81238	117.604	5.92773	117.652	-1.8387	117.748	17.709
117.704	-1.82312	117.704	5.9165	117.752	-1.84448	117.848	17.721
117.804	-1.80408	117.804	5.9162	117.852	-1.84636	117.948	17.7304
117.904	-1.80408	117.904	5.90869	117.952	-1.85808	118.048	17.7169
118.004	-1.80444	118.004	5.89697	118.052	-1.85199	118.148	17.7034
118.104	-1.81116	118.104	5.9082	118.152	-1.85245	118.248	17.7037
118.204	-1.79663	118.204	5.88525	118.252	-1.8598	118.348	17.6819
118.304	-1.80371	118.304	5.90448	118.352	-1.86823	118.448	17.6646
118.404	-1.80408	118.404	5.89618	118.452	-1.87933	118.548	17.6913
118.504	-1.79578	118.504	5.87744	118.552	-1.88136	118.648	17.7231
118.604	-1.78406	118.604	5.87744	118.652	-1.88542	118.748	17.7443
118.704	-1.77332	118.704	5.87695	118.752	-1.86589	118.848	17.7834
118.804	-1.78491	118.804	5.86572	118.852	-1.89105	118.948	17.7974
118.904	-1.78064	118.904	5.86542	118.952	-1.90137	119.048	17.8324
119.004	-1.78015	119.004	5.84961	119.052	-1.90277	119.148	17.8677
119.104	-1.76929	119.104	5.83789	119.152	-1.4698	119.248	17.8582
119.204	-1.80408	119.204	5.83368	119.252	-1.62761	119.348	17.856
119.304	-1.81238	119.304	5.81494	119.352	-2.15355	119.448	17.8454
119.404	-1.844	119.404	5.80762	119.452	-2.05574	119.548	17.9354
119.504	-1.86194	119.504	5.82043	119.552	-2.04074	119.648	18.0954
119.604	-1.85205	119.604	5.8454	119.652	-2.06636	119.748	18.0293
119.704	-1.83228	119.704	5.78479	119.752	-2.02667	119.848	21.3062
119.804	-1.73645	119.804	5.68805	119.852	-1.48996	119.948	41.9337
119.904	-1.79888	119.904	6.31274	119.952	1.1613	120.048	36.5626
120.004	-2.33748	120.004	6.97137	120.052	-1.42371	120.148	12.4108
120.104	0.861771	120.104	7.13464	120.152	-4.88184	120.248	-0.446014
120.204	-2.94521	120.204	5.9823	120.252	-3.86449	120.348	6.12445
120.304	-2.40415	120.304	12.4187	120.352	-1.72543	120.448	12.4431
120.404	-2.20967	120.404	15.7157	120.452	-1.65012	120.548	16.5253
120.504	-2.1594	120.504	13.9623	120.552	-1.63432	120.648	17.9476
120.604	-1.85683	120.604	11.08	120.652	-1.67088	120.748	18.9888
120.704	-1.7528	120.704	8.77588	120.752	-1.74402	120.848	18.9882
120.804	-1.68165	120.804	6.67242	120.852	-1.86699	120.948	19.037
120.904	-1.64368	120.904	5.31226	120.952	-1.91714	121.048	19.156
121.004	-1.66894	121.004	4.1748	121.052	-1.93057	121.148	19.196
121.104	-1.62354	121.104	3.39117	121.152	-1.88229	121.248	19.1935
121.204	-1.62329	121.204	3.08899	121.252	-1.89026	121.348	19.1796
121.304	-1.60437	121.304	2.43793	121.352	-1.83746	121.448	19.1388
121.404	-1.58484	121.404	2.21088	121.452	-1.80823	121.548	19.0544
121.504	-1.63086	121.504	2.04181	121.552	-1.76308	121.648	19.0357
121.604	-1.60767	121.604	1.96997	121.652	-1.72807	121.748	19.0004
121.704	-1.58057	121.704	1.82385	121.752	-1.68089	121.848	18.9999
121.804	-1.57324	121.804	1.75354	121.852	-1.6248	121.948	18.9613
121.904	-1.58447	121.904	1.69495	121.952	-1.61308	122.048	18.9296
122.004	-1.56189	122.004	1.64496	122.052	-1.61354	122.148	18.9012
122.104	-1.5686	122.104	1.57385	122.152	-1.60559	122.248	18.8905
122.204	-1.55334	122.204	1.52356	122.252	-1.5901	122.348	18.841
122.304	-1.54163	122.304	1.46448	122.352	-1.58948	122.448	18.8429
122.404	-1.51379	122.404	1.40869	122.452	-1.55246	122.548	18.8252
122.504	-1.49121	122.504	1.37543	122.552	-1.52135	122.648	18.8029
122.604	-1.48254	122.604	1.33325	122.652	-1.49355	122.748	18.7834
122.704	-1.45129	122.704	1.31335	122.752	-1.45137	122.848	18.7371
122.804	-1.42444	122.804	1.30511	122.852	-1.4176	122.948	18.6607
122.904	-1.41223	122.904	1.26257	122.952	-1.42027	123.048	18.6273
123.004	-1.401	123.004	1.23523	123.052	-1.39323	123.148	18.6004
123.104	-1.38098	123.104	1.20355	123.152	-1.37527	123.248	18.5616
123.204	-1.36194	123.204	1.16418	123.252	-1.37105	123.348	18.5605
123.304	-1.35095	123.304	1.12622	123.352	-1.3284	123.448	18.5488
123.404	-1.33801	123.404	1.1145	123.452	-1.29918	123.548	18.5641
123.504	-1.31201	123.504	1.10291	123.552	-1.29729	123.648	18.5511
123.604	-1.31458	123.604	1.08716	123.652	-1.28746	123.748	18.5466
123.704	-1.29187	123.704	1.05591	123.752	-1.27371	123.848	18.5568
123.804	-1.27209	123.804	1.0321	123.852	-1.23262	123.948	18.5371
123.904	-1.24084	123.904	1.00513	123.952	-1.22136	124.048	18.5352
124.004	-1.22913	124.004	0.985718	124.052	-1.22151	124.148	18.5195
124.104	-1.21326	124.104	0.958679	124.152	-1.23262	124.248	18.523
124.204	-1.19043	124.204	0.946533	124.252	-1.22932	124.348	18.5387
124.304	-1.20203	124.304	0.927002	124.352	-1.21918	124.448	18.554
124.404	-1.1897	124.404	0.896179	124.452	-1.19356	124.548	18.5568
124.504	-1.16345	124.504	0.876648	124.552	-1.14684	124.648	18.5429
124.604	-1.151	124.604	0.864929	124.652	-1.13152	124.748	18.5349
124.704	-1.14392	124.704	0.857117	124.752	-1.12152	124.848	18.5159
124.804	-1.14355	124.804	0.837891	124.852	-1.10417	124.948	18.5149
124.904	-1.13171	124.904	0.826355	124.952	-1.07323	125.048	18.5293
125.004	-1.12793	125.004	0.826172	125.052	-1.06137	125.148	18.5078
125.104	-1.13135	125.104	0.825867	125.152	-1.03949	125.248	18.4865
125.204	-1.09265	125.204	0.805908	125.252	-0.992767	125.348	18.4552
125.304	-1.08838	125.304	0.782898	125.352	-0.975266	125.448	18.4585
125.404	-1.07361	125.404	0.775574	125.452	-0.963547	125.548	18.4629
125.504	-1.08093	125.504	0.778564	125.552	-0.942139	125.648	18.4435
125.604	-1.05725	125.604	0.748047	125.652	-0.942459	125.748	18.4601
125.704	-1.05359	125.704	0.724792	125.752	-0.932449	125.848	18.4819
125.804	-1.0415	125.804	0.716064	125.852	-0.905273	125.948	18.4974
125.904	-1.03406	125.904	0.697754	125.952	-0.901199	126.048	18.4943
126.004	-1.01855	126.004	0.697449	126.052	-0.881683	126.148	18.4691
126.104	-1.02234	126.104	0.689026	126.152	-0.860107	126.248	18.4569
126.204	-1.0033	126.204	0.674011	126.252	-0.835114	126.348	18.4544
126.304	-0.998535	126.304	0.666504	126.352	-0.82933	126.448	18.4492
126.404	-0.99121	126.404	0.66571	126.452	-0.821518	126.548	18.4507
126.504	-0.974976	126.504	0.646179	126.552	-0.815414	126.648	18.4605
126.604	-0.972045	126.604	0.638672	126.652	-0.804169	126.748	18.4796
126.704	-0.959961	126.704	0.627441	126.752	-0.789795	126.848	18.5132
126.804	-0.955932	126.804	0.627136	126.852	-0.77449	126.948	18.5191
126.904	-0.94397	126.904	0.626953	126.952	-0.764328	127.048	18.5131
127.004	-0.924194	127.004	0.615234	127.052	-0.713852	127.148	18.5329
127.104	-0.913452	127.104	0.603699	127.152	-0.704178	127.248	18.5388
127.204	-0.913453	127.204	0.595398	127.252	-0.692612	127.348	18.5234
127.304	-0.908569	127.304	0.587585	127.352	-0.681046	127.448	18.5191
127.404	-0.889648	127.404	0.568359	127.452	-0.668869	127.548	18.5387
127.504	-0.881837	127.504	0.556641	127.552	-0.653702	127.648	18.5312
127.604	-0.882202	127.604	0.545105	127.652	-0.657455	127.748	18.5176
127.704	-0.881225	127.704	0.537109	127.752	-0.649643	127.848	18.5112
127.804	-0.858399	127.804	0.525574	127.852	-0.630112	127.948	18.5309
127.904	-0.862671	127.904	0.525391	127.952	-0.646362	128.048	18.5443
128.004	-0.854492	128.004	0.513367	128.052	-0.649643	128.148	18.5507
128.104	-0.853882	128.104	0.493835	128.152	-0.637772	128.248	18.5428
128.204	-0.831423	128.204	0.486328	128.252	-0.622452	128.348	18.5601
128.304	-0.842405	128.304	0.474792	128.352	-0.600113	128.448	18.5582
128.404	-0.835327	128.404	0.466797	128.452	-0.560898	128.548	18.5585
128.504	-0.822632	128.504	0.455261	128.552	-0.518387	128.648	18.5756
128.604	-0.81189	128.604	0.447266	128.652	-0.498856	128.748	18.5937
128.704	-0.803221	128.704	0.443542	128.752	-0.459808	128.848	18.6012
128.804	-0.784181	128.804	0.435547	128.852	-0.442612	128.948	18.6149
128.904	-0.784058	128.904	0.43573	128.952	-0.444321	129.048	18.6191
129.004	-0.761108	129.004	0.427734	129.052	-0.375427	129.148	18.6168
129.104	-0.772339	129.104	0.416016	129.152	-0.343231	129.248	18.6307
129.204	-0.760621	129.204	0.40448	129.252	-0.352921	129.348	18.6346
129.304	-0.757201	129.304	0.396484	129.352	-0.366821	129.448	18.6288
129.404	-0.75647	129.404	0.384949	129.452	-0.380585	129.548	18.6365
129.504	-0.741577	129.504	0.376953	129.552	-0.37854	129.648	18.6326
129.604	-0.741089	129.604	0.365723	129.652	-0.382614	129.748	18.6427
129.704	-0.741089	129.704	0.364929	129.752	-0.389954	129.848	18.6443
129.804	-0.729126	129.804	0.346191	129.852	-0.368393	129.948	18.6387
129.904	-0.714233	129.904	0.345703	129.952	-0.348862	130.048	18.6385
130.004	-0.714233	130.004	0.334167	130.052	-0.335419	130.148	18.6426
130.104	-0.713257	130.104	0.32666	130.152	-0.339478	130.248	18.6387
130.204	-0.702516	130.204	0.326172	130.252	-0.325272	130.348	18.6288
130.304	-0.709594	130.304	0.314941	130.352	-0.300415	130.448	18.6232
130.404	-0.694214	130.404	0.314636	130.452	-0.290268	130.548	18.6248
130.504	-0.682007	130.504	0.306641	130.552	-0.270737	130.648	18.6232
130.604	-0.659546	130.604	0.29541	130.652	-0.239487	130.748	18.6093
130.704	-0.670531	130.704	0.29541	130.752	-0.22229	130.848	18.5996
130.804	-0.655153	130.804	0.29541	130.852	-0.228394	130.948	18.6093
130.904	-0.643433	130.904	0.295105	130.952	-0.210571	131.048	18.6037
131.004	-0.639648	131.004	0.287109	131.052	-0.214325	131.148	18.5996
131.104	-0.619995	131.104	0.287598	131.152	-0.198853	131.248	18.5938
131.204	-0.620118	131.204	0.287292	131.252	-0.191055	131.348	18.5959
131.304	-0.612182	131.304	0.279297	131.352	-0.173233	131.448	18.5841
131.404	-0.600464	131.404	0.275879	131.452	-0.157928	131.548	18.5745
131.504	-0.588867	131.504	0.275391	131.552	-0.146362	131.648	18.5702
131.604	-0.573242	131.604	0.263855	131.652	-0.14183	131.748	18.5702
131.704	-0.573122	131.704	0.256348	131.752	-0.134644	131.848	18.5684
131.804	-0.573118	131.804	0.256348	131.852	-0.146362	131.948	18.5702
131.904	-0.56189	131.904	0.256348	131.952	-0.139801	132.048	18.5666
132.004	-0.573242	132.004	0.255859	132.052	-0.134644	132.148	18.5585
132.104	-0.565308	132.104	0.244629	132.152	-0.12854	132.248	18.5585
132.204	-0.561154	132.204	0.256042	132.252	-0.126831	132.348	18.5512
132.304	-0.541873	132.304	0.236328	132.352	-0.134644	132.448	18.5349
132.404	-0.53064	132.404	0.236816	132.452	-0.148071	132.548	18.5451
132.504	-0.541504	132.504	0.236816	132.552	-0.144012	132.648	18.5274
132.604	-0.522461	132.604	0.236511	132.652	-0.1362	132.748	18.5388
132.704	-0.522827	132.704	0.236816	132.752	-0.119019	132.848	18.5373
132.804	-0.521851	132.804	0.228516	132.852	-0.112915	132.948	18.5293
132.904	-0.49939	132.904	0.217285	132.952	-0.0968323	133.048	18.5334
133.004	-0.510742	133.004	0.225098	133.052	-0.101669	133.148	18.5194
133.104	-0.502808	133.104	0.225098	133.152	-0.0894775	133.248	18.5215
133.204	-0.491578	133.204	0.225098	133.252	-0.0877686	133.348	18.5312
133.304	-0.499022	133.304	0.225098	133.352	-0.111359	133.448	18.5218
133.404	-0.491211	133.404	0.224792	133.452	-0.109009	133.548	18.5177
133.504	-0.494995	133.504	0.217285	133.552	-0.109009	133.648	18.502
133.604	-0.483276	133.604	0.217285	133.652	-0.0855865	133.748	18.4865
133.704	-0.483765	133.704	0.216797	133.752	-0.0619812	133.848	18.4902
133.804	-0.483398	133.804	0.205566	133.852	-0.0404205	133.948	18.486
133.904	-0.483398	133.904	0.205566	133.952	-0.040741	134.048	18.4865
134.004	-0.474976	134.004	0.197754	134.052	-0.0369873	134.148	18.4902
134.104	-0.452515	134.104	0.197754	134.152	-0.0488586	134.248	18.4938
134.204	-0.452515	134.204	0.198242	134.252	-0.0447998	134.348	18.4885
134.304	-0.451538	134.304	0.208984	134.352	-0.0447998	134.448	18.4921
134.404	-0.429077	134.404	0.198242	134.452	-0.030899	134.548	18.4865
134.504	-0.436157	134.504	0.208984	134.552	-0.0310516	134.648	18.4763
134.604	-0.421265	134.604	0.186035	134.652	-0.0269775	134.748	18.4902
134.704	-0.432983	134.704	0.186035	134.752	-0.00964355	134.848	18.4999
134.804	-0.432495	134.804	0.186035	134.852	-0.00791931	134.948	18.4865
134.904	-0.421753	134.904	0.197266	134.952	-0.0130768	135.048	18.4748
135.004	-0.432495	135.004	0.193542	135.052	-0.00791931	135.148	18.463
135.104	-0.420898	135.104	0.186035	135.152	-0.0154266	135.248	18.4608
135.204	-0.413452	135.204	0.186035	135.252	-0.0213623	135.348	18.4629
135.304	-0.413452	135.304	0.186035	135.352	-0.0135498	135.448	18.4435
135.404	-0.405151	135.404	0.197266	135.452	-0.0135498	135.548	18.4435
135.504	-0.409546	135.504	0.186035	135.552	-0.0276031	135.648	18.4451
135.604	-0.408691	135.604	0.186035	135.652	-0.0252686	135.748	18.4398
135.704	-0.382202	135.704	0.18573	135.752	-0.0308838	135.848	18.4373
135.804	-0.382202	135.804	0.178223	135.852	-0.0154266	135.948	18.4357
135.904	-0.393555	135.904	0.178223	135.952	-0.0057373	136.048	18.4218
136.004	-0.386108	136.004	0.178223	136.052	0.00598145	136.148	18.4121
136.104	-0.373901	136.104	0.178223	136.152	0.000366211	136.248	18.3966
136.204	-0.369995	136.204	0.178223	136.252	0.00364685	136.348	18.3905
136.304	-0.358765	136.304	0.178223	136.352	-0.0057373	136.448	18.3809
136.404	-0.358398	136.404	0.178223	136.452	0.00410461	136.548	18.371
136.504	-0.350952	136.504	0.178223	136.552	-0.000106812	136.648	18.3674
136.604	-0.362305	136.604	0.177734	136.652	0.00410461	136.748	18.3593
136.704	-0.354858	136.704	0.166504	136.752	-0.000106812	136.848	18.3419
136.804	-0.347046	136.804	0.166504	136.852	0.0198975	136.948	18.3319
136.904	-0.354858	136.904	0.166504	136.952	0.0198975	137.048	18.338
137.004	-0.346558	137.004	0.166504	137.052	0.0234833	137.148	18.3184
137.104	-0.335327	137.104	0.166504	137.152	0.0236359	137.248	18.3146
137.204	-0.34314	137.204	0.166504	137.252	0.0255127	137.348	18.289
137.304	-0.34314	137.304	0.166504	137.352	0.0333252	137.448	18.2988
137.404	-0.35437	137.404	0.166504	137.452	0.0411377	137.548	18.2873
137.504	-0.342773	137.504	0.166504	137.552	0.0431671	137.648	18.2638
137.604	-0.34314	137.604	0.174316	137.652	0.0389557	137.748	18.246
137.704	-0.334839	137.704	0.174316	137.752	0.0533295	137.848	18.2443
137.804	-0.32312	137.804	0.174316	137.852	0.0722351	137.948	18.2402
137.904	-0.31189	137.904	0.174316	137.952	0.0628662	138.048	18.2438
138.004	-0.311401	138.004	0.166992	138.052	0.0702057	138.148	18.2402
138.104	-0.300171	138.104	0.178223	138.152	0.0747375	138.248	18.2365
138.204	-0.311156	138.204	0.177734	138.252	0.0939484	138.348	18.2248
138.304	-0.296266	138.304	0.166504	138.352	0.101456	138.448	18.2187
138.404	-0.295776	138.404	0.155273	138.452	0.0995789	138.548	18.2113
138.504	-0.28418	138.504	0.166016	138.552	0.0917664	138.648	18.1951
138.604	-0.276733	138.604	0.154785	138.652	0.107544	138.748	18.1857
138.704	-0.276733	138.704	0.154785	138.752	0.109268	138.848	18.1796
138.804	-0.276245	138.804	0.155273	138.852	0.107391	138.948	18.1796
138.904	-0.265015	138.904	0.166504	138.952	0.109741	139.048	18.1645
139.004	-0.272461	139.004	0.166016	139.052	0.11911	139.148	18.1387
139.104	-0.265015	139.104	0.154785	139.152	0.115356	139.248	18.1427
139.204	-0.264526	139.204	0.154785	139.252	0.11911	139.348	18.1154
139.304	-0.261108	139.304	0.154785	139.352	0.128799	139.448	18.1154
139.404	-0.252808	139.404	0.154785	139.452	0.11911	139.548	18.1037
139.504	-0.24939	139.504	0.154785	139.552	0.11911	139.648	18.0976
[truncated: 37,680 more rows]

## Sheet: figure 5
	Panel D: mCh+/GFP− punctae per cell in HeLa mito-mCh-GFP cells							Panel F: Western Blot
	VHH	pool	clone1	clone2	clone3	p62
	0.00031	8.42948	6.31817	14.3421	19.0028	21.108
	0.008716	9.75602	7.54203	17.9255	18.7624	22.3916
	0.004892	8.88915	6.74475	17.1172	18.0276	24.1748
P =		<0.0001	<0.0001	<0.0001	<0.0001	<0.0001
	Panel E: VHH immunofluorescence in HeLa mito-mCh-GFP cells
	VHH	pool	clone 1	clone 2	clone 3	p62
	0.009288	0.010976	0.009226	0.011812	0.015325	0.004031
	0.0099665	0.00994	0.007183	0.010033	0.013258	0.005456
	0.009874	0.011219	0.009474	0.011856	0.015527	0.000691
P =		0.8253	0.7827	0.5246	0.0027	0.0004
	Panel I: HA immunofluorescence, background substracted
	PINK1-HA control	PINK1-HA Val 1uM	PINK1-HA-VHH control	PINK1-HA-VHH Val 1uM
	0.00014	0.003326	-2.7e-05	0.001383
	7.51e-05	0.00309	-2.72e-05	0.001083
	0.000125	0.003048	-2.45e-05	0.001447
P =	<0.0001		0.0003
	Panel J: mCh+/GFP− punctae per cell
	PINK1-HA control	PINK1-HA Val 1uM	PINK1-HA-VHH control	PINK1-HA-VHH Val 1uM
	0.417196	0.889698	0.305033	18.5144
	0.86279	1.20402	0.463586	14.5185
	0.512533	1.68905	0.422009	16.5502
P =	0.0693		0.0002

## Sheet: figure S2
	Panel D: mCh+/GFP− punctae per cell in HeLa mito-mCh-GFP cells
	VHH			p62			NBR1			GABARAP			MAP1LC3B			TBK1			ULK1
	none	Baf	PIK-III	none	Baf	PIK-III	none	Baf	PIK-III	none	Baf	PIK-III	none	Baf	PIK-III	none	Baf	PIK-III	none	Baf	PIK-III
	1.37713	0.03455	0.3226	42.9904	5.74485	1.28582	43.0625	6.37167	0.821845	54.7272	2.77516	0.41318	37.9916	4.12928	0.305612	10.542	0.753619	0.222549	4.97358	1.24168	1.61772
	0.623548	0.023942	0.042456	41.6443	5.47783	1.53266	47.2466	8.16988	0.09417	53.7271	2.19285	0.037452	45.4682	4.23667	0.113579	12.3499	0.199582	0.09665	5.87355	0.420419	0.510445
	0.912189	0.020944	0.048938	39.2838	4.39832	1.40193	57.0502	9.11469	0.401187	64.2727	1.82978	0.147215	43.0946	3.57356	0.694048	8.20509	0.229953	0.130243	3.47253	0.383594	0.846515
	Panel E: HeLa mito-GFP-mCh parental and ATG5 K.O. cells
	mCh+/GFP- punctae			VHH expression
	parental	ATG5 K.O.		parental	ATG5 K.O.
	42.9904	2.39394		0.003108	0.008195
	41.6443	2.14363		0.003976	0.008259
	39.2838	1.90961		0.005279	0.0079635
P =	<0.0001			0.0032
	Panel F

## Sheet: figure S3
	Panel B: mCh+/GFP− punctae per cell
	HT-GABARAP		HT-p62
	control	HaXS8 100 nM	control	HaXS8 100 nM
	2.47603	3.86791	2.16754	3.94233
	2.70239	3.71333	2.59334	3.55516
	2.74416	3.64102	2.56993	4.69444
P =	0.0005		0.011

## Sheet: figure S4
	Panel C: VHH immunofluorescence in HeLa cyt-mCh-GFP cells
	VHH	p62	NBR1	GABARAP	MAP1LC3B	TBK1	ULK1
	0.020956	0.006386	0.003542	0.009382	0.008637	0.001005	0.003534
	0.020939	0.011224	0.010368	0.009594	0.012107	0.001801	0.003863
	0.027754	0.011955	0.005855	0.015725	0.011273	0.001764	0.012136
P =		0.0011	0.0001	0.0036	0.0019	<0.0001	0.0001
	Panel D: mCh+/GFP− punctae per cell in HeLa cyt-mCh-GFP cells
	VHH		p62		NBR1		GABARAP		MAP1LC3B		TBK1		ULK1
	Baf	PIK-III	Baf	PIK-III	Baf	PIK-III	Baf	PIK-III	Baf	PIK-III	Baf	PIK-III	Baf	PIK-III
	1.14423	0.133048	0.368223	0.960576	0.204197	0.319995	0.64928	0.636037	0.208123	0.131389	0.236137	0.369165	1.09608	0.871478
	0.2	0.148668	0.583043	0.146593	0.163774	0.007353	0.467591	0.217788	0.299442	0.007225	0.18439	0.037306	1.00694	0.2
	0.716667	0.155473	0.324909	0.246939	0.168514	0	0.498903	0.1382	0.177923	0.118548	0.3299	0.149153	1.19444	0.09183

## Sheet: figure S5
	Panel B: VHH immunofluorescence intensity in HeLa cyt-mCh-GFP cells
	VHH control	p62	p62_LIRmut	p62_dPB1	p62_PB1mut
	0.020956	0.006386	0.013697	0.005431	0.007384
	0.020939	0.011224	0.021801	0.007101	0.009271
	0.027754	0.011955	0.023329	0.013459	0.018248
P =	0.0156		0.0762	0.992	0.9664
	Panel B: VHH immunofluorescence intensity in HeLa mito-mCh-GFP cells
	VHH control	p62	p62_LIRmut	p62_dPB1	p62_PB1mut
	0.011437	0.003108	0.006111	0.004439	0.001921
	0.016678	0.003976	0.009787	0.004645	0.005751
	0.018977	0.005279	0.011018	0.006137	0.007407
	0.019177	0.004031	0.014194	0.008542	0.00795
	0.019612	0.005456	0.004145	0.011418	0.009072
P =	<0.0001		0.0722	0.4473	0.66
	Panel D: VHH immunofluorescence intensity in HeLa cyt-mCh-GFP cells
	VHH control	p62	1-LIR	2-LIR	3LIR	p62_PB1-LIR	p62_PB1
	0.020956	0.006386	0.013631	0.016224	0.014031	0.005098	0.006606
	0.020939	0.011224	0.014592	0.018862	0.017045	0.004739	0.00947
	0.027754	0.011955	0.018685	0.020535	0.018815	0.012169	0.008501
P =	0.0004		0.1306	0.0144	0.063	0.7961	0.9562
	Panel D: VHH immunofluorescence intensity in HeLa mito-mCh-GFP cells
	VHH control	p62	1-LIR	2-LIR	3LIR	p62_PB1-LIR	p62_PB1
	0.011437	0.003108	0.001762	0.003566	0.004183	0.004209	0.001563
	0.016678	0.003976	0.003986	0.004666	0.004218	0.004727	0.006574
	0.018977	0.005279	0.004018	0.005751	0.00483	0.00476	0.003877
	0.019177	0.004031	0.002342	0.005625	0.007019	0.004693	0.00795
	0.019612	0.005456	0.00205	0.006702	0.007983	0.004797	0.009072
P =	<0.0001		0.672	0.9519	0.8102	>0.9999	0.7275

## Sheet: figure S6
	Panel B: mCh+/GFP− punctae per cell HeLa mito-mCh-GFP p62 K.O. cells								Panels D and H: Western Blots
	VHH control	p62	p62_LIRmut	p62_dPB1	p62_PB1mut
	1.7694	51.2277	1.89389	7.61756	30.9505
	0.606753	62.1058	2.09862	25.3455	52.2784
	1.42433	57.2382	0.926281	17.0147	45.6862
P =	<0.0001		<0.0001	<0.0001	0.0918
	Panel C: VHH immunofluorescence intensity HeLa mito-mCh-GFP p62 K.O. cells
	VHH control	p62	p62_LIRmut	p62_dPB1	p62_PB1mut
	0.016558	0.001542	0.010302	0.002472	0.003762
	0.019479	0.002575	0.01828	0.003309	0.006045
P =	0.0007		0.0213	0.99934	0.7192
	Panel F: mCh+/GFP− punctae per cell HeLa mito-mCh-GFP p62 K.O. cells
	VHH control	p62	1-LIR	2-LIR	3LIR	p62_PB1-LIR	p62_PB1
	1.7694	51.2277	5.83725	10.6766	23.1315	64.1558	4.95958
	0.606753	62.1058	2.37151	13.7233	33.2281	64.5163	3.79811
	1.42433	57.2382	3.01825	9.18877	28.3277	56.8519	2.07121
P =		<0.0001	0.8865	0.0169	<0.0001	<0.0001	0.9075
	Panel G: VHH immunofluorescence intensity HeLa mito-mCh-GFP p62 K.O. cells
	VHH control	p62	1-LIR	2-LIR	3LIR	p62_PB1-LIR	p62_PB1
	0.016558	0.001542	0.001668	0.003277	0.003831	0.003173	0.01296
	0.019479	0.002575	0.004051	0.005168	0.00585	0.008154	0.016566
P =		0.0005	0.0007	0.0013	0.0017	0.0025	0.4864

[truncated: 4 more sheets: figure S7, figure S8, figure S9, figure S10]
